# Supplementary material for: The viability of an ecologically valid chronic sleep restriction and circadian timing protocol: An examination of sample attrition, compliance, and effectiveness at impacting sleepiness and mood
Source: PLoS One. 2017 Mar 20;12(3):e0174367. doi: 10.1371/journal.pone.0174367 (PMC5358873; doi:10.1371/journal.pone.0174367)
Supplement: S1 Data — (XLSX) [file pone.0174367.s002.xlsx]

## Sheet: Full Demographics Dataset
n=184 completed 3 week protocol (154 plus 30 controls)								Control Subjects are Group 1 ,2 and 7 (these are midday session)
								Morning Sessions are Groups 3,5,8, 10, 11, 13, 16--Other noncontrols groups are evening Sessions)
																																												past this column
		Please tell us your first and last name	Please enter your valid e-mail address (e.g., johndoe@emailserver.edu) This is required if you wish to be entered into the database for eligibility and recruitment consideration for future cash-compensation research experiments	What is your gender?	What is your ethnicity?	What is your racial category?							What is your age?	Are you a student, faculty, or staff?		Over the last 2 weeks, how often have you been bothered by the following problems?									Considering only your own "feeling best" rhythm, at what time would you get up if you were entirely free to plan your day?	During the first half-hour after waking up in the morning, how tired do you feel?	At what time in the evening do you feel tired and, as a result, in need of sleep?	At what time of the day do you think you reach your "feeling best" peak?	One hears about "morning" and "evening" types of people. Which ONE of these types do you consider yourself to be?	Over the last 7 nights, what is the average amount of sleep you obtained each night?	Last night, how much sleep did you get?	What do you feel is the optimal amount of sleep for your personally to get each night? (optimal in terms of next day altertness, performance, and functionality.) Please enter a numeric response for optimal "hours per night." (decimals o.k.)	How likely are you to doze off or fall asleep in the following situations, in contrast to just feeling tired? This refers to your usual way of life in recent times. Even if you have not done some of these things recently, try to work out how they would have affected you.								Do you have any diagnosed sleep disorder?			are calculations	numeric scoring for		Over the last 2 weeks, how often have you been bothered by the following problems?
GROUP	SUBJECT	Name:	Open-Ended Response	Female	Response	American Indian/Alaska Native	Asian	Native Hawaiian or Other Pacific Islander			Black or African American	White (Caucasian)	age (in years)	Response	If you are a student, what is your college major or anticipated major? (if unknown, please state "unknown")	Feeling nervous, anxious, or on edge	Not being able to stop or control worrying	Worrying too much about different things	Little interest or pleasure in doing things	Trouble relaxing	Being so restless that it is hard to sit still	Becoming easily annoyed or irritable	Feeling down, depressed, or hopeless	Feeling afraid as if something awful might happen	Response	Response	Response	Response	Response	Response	Response	OptSleep	Sitting and reading	Watching TV	Sitting, inactive in a public place (e.g., a theater or a meeting)	As a passenger in a car for an hour	Lying down to rest in the afternoon when circumstances permit	Sitting and talking to someone	Sitting quietly after a lunch without alcohol	In a car, while stopped for a few minutes in traffic	Response	If Yes, what is it?			Anxiety/Depression		Feeling nervous, anxious, or on edge	Not being able to stop or control worrying	Worrying too much about different things
1	1			Male	Not Hispanic or Latino							White (Caucasian)	33	ASU staff		Not at all	Not at all	Not at all	Not at all	Not at all	Not at all	Not at all	Not at all	Not at all	between 9:31 a.m. and 11:00 a.m.	Fairly refreshed	between 10:31 p.m. and 12:30 a.m.	between 4:31 p.m. and 9:30 p.m.	More likely an 'evening-type' than a 'morning-type'	5-6 hours per night	5-6 hours	5	SLIGHT chance of dozing or falling asleep	would NEVER doze or fall asleep	would NEVER doze or fall asleep	would NEVER doze or fall asleep	SLIGHT chance of dozing or falling asleep	would NEVER doze or fall asleep	would NEVER doze or fall asleep	would NEVER doze or fall asleep	No						0	0	0
1	2			Male	Not Hispanic or Latino							White (Caucasian)	28	Not affiliated with ASU		Several days	Several days	Several days	Not at all	Not at all	Not at all	Not at all	Several days	Not at all	between 9:31 a.m. and 11:00 a.m.	Fairly refreshed	between 10:31 p.m. and 12:30 a.m.	between 9:31 a.m. and 4:30 p.m.	More likely an 'evening-type' than a 'morning-type'	6-7 hours per night	7-8 hours	9	MODERATE chance of dozing or falling asleep	MODERATE chance of dozing or falling asleep	SLIGHT chance of dozing or falling asleep	SLIGHT chance of dozing or falling asleep	MODERATE chance of dozing or falling asleep	would NEVER doze or fall asleep	SLIGHT chance of dozing or falling asleep	would NEVER doze or fall asleep	No						1	1	1
1	3			Female	Not Hispanic or Latino							White (Caucasian)	21	ASU student	Interdisciplinary Studies	Not at all	Not at all	Not at all	Several days	Not at all	Not at all	Several days	Several days	Not at all	between 6:31 a.m. and 8:00 a.m.	Fairly tired	between 10:31 p.m. and 12:30 a.m.	between 4:31 p.m. and 9:30 p.m.	More likely an 'evening-type' than a 'morning-type'	6-7 hours per night	>9 hours	8	MODERATE chance of dozing or falling asleep	MODERATE chance of dozing or falling asleep	would NEVER doze or fall asleep	SLIGHT chance of dozing or falling asleep	HIGH chance of dozing or falling asleep	would NEVER doze or fall asleep	SLIGHT chance of dozing or falling asleep	would NEVER doze or fall asleep	No						0	0	0
1	4			Male	Not Hispanic or Latino							White (Caucasian)	18	ASU student		Several days	Several days	Several days	Not at all	Not at all	Not at all	Over half the days	Not at all	Over half the days	between 9:31 a.m. and 11:00 a.m.	Fairly tired	between 12:31 a.m. and 2:00 a.m.	between 9:31 a.m. and 4:30 p.m.	More likely a 'morning-type' than an 'evening-type'	7-8 hours per night	7-8 hours	8	MODERATE chance of dozing or falling asleep	HIGH chance of dozing or falling asleep	SLIGHT chance of dozing or falling asleep	MODERATE chance of dozing or falling asleep	HIGH chance of dozing or falling asleep	would NEVER doze or fall asleep	HIGH chance of dozing or falling asleep	SLIGHT chance of dozing or falling asleep	No						1	1	1
1	5			Female	Not Hispanic or Latino							White (Caucasian)	20	ASU student	Psychology	Not at all	Not at all	Several days	Not at all	Not at all	Not at all	Several days	Not at all	Not at all	between 8:01 a.m. and 9:30 a.m.	Fairly tired	between 9:01 p.m. and 10:30 p.m.	between 4:31 p.m. and 9:30 p.m.	More likely an 'evening-type' than a 'morning-type'	5-6 hours per night	7-8 hours	8.5	MODERATE chance of dozing or falling asleep	SLIGHT chance of dozing or falling asleep	SLIGHT chance of dozing or falling asleep	MODERATE chance of dozing or falling asleep	HIGH chance of dozing or falling asleep	would NEVER doze or fall asleep	SLIGHT chance of dozing or falling asleep	would NEVER doze or fall asleep	No						0	0	1
1	6			Female	Not Hispanic or Latino							White (Caucasian)	18	ASU student	Psychology	Several days	Not at all	Not at all	Not at all	Several days	Not at all	Several days	Several days	Not at all	between 9:31 a.m. and 11:00 a.m.	Fairly tired	between 9:01 p.m. and 10:30 p.m.	between 9:31 a.m. and 4:30 p.m.	More likely an 'evening-type' than a 'morning-type'	7-8 hours per night	6-7 hours	7.5	SLIGHT chance of dozing or falling asleep	SLIGHT chance of dozing or falling asleep	SLIGHT chance of dozing or falling asleep	would NEVER doze or fall asleep	SLIGHT chance of dozing or falling asleep	would NEVER doze or fall asleep	would NEVER doze or fall asleep	would NEVER doze or fall asleep	No						1	0	0
1	7			Female	Not Hispanic or Latino							White (Caucasian)	23	ASU student	Family and Consumer Sciences, Secondary Education	Several days	Not at all	Several days	Several days	Several days	Several days	Several days	Several days	Several days	between 8:01 a.m. and 9:30 a.m.	Fairly refreshed	between 10:31 p.m. and 12:30 a.m.	between 4:31 p.m. and 9:30 p.m.	More likely an 'evening-type' than a 'morning-type'	6-7 hours per night	5-6 hours	7.5	MODERATE chance of dozing or falling asleep	HIGH chance of dozing or falling asleep	SLIGHT chance of dozing or falling asleep	HIGH chance of dozing or falling asleep	HIGH chance of dozing or falling asleep	would NEVER doze or fall asleep	would NEVER doze or fall asleep	SLIGHT chance of dozing or falling asleep	No						1	0	1
1	8			Female	Not Hispanic or Latino							White (Caucasian)	20	ASU student	geology	Several days	Not at all	Several days	Several days	Several days	Not at all	Over half the days	Several days	Not at all	between 8:01 a.m. and 9:30 a.m.	Fairly tired	between 9:01 p.m. and 10:30 p.m.	between 4:31 p.m. and 9:30 p.m.	More likely an 'evening-type' than a 'morning-type'	5-6 hours per night	5-6 hours	9	SLIGHT chance of dozing or falling asleep	SLIGHT chance of dozing or falling asleep	would NEVER doze or fall asleep	MODERATE chance of dozing or falling asleep	HIGH chance of dozing or falling asleep	would NEVER doze or fall asleep	would NEVER doze or fall asleep	SLIGHT chance of dozing or falling asleep	No						1	0	1
1	9			Female	Not Hispanic or Latino							White (Caucasian)	20	ASU student		Several days	Not at all	Several days	Not at all	Not at all	Several days	Several days	Several days	Not at all	between 8:01 a.m. and 9:30 a.m.	Fairly tired	between 10:31 p.m. and 12:30 a.m.	between 4:31 p.m. and 9:30 p.m.	More likely an 'evening-type' than a 'morning-type'	6-7 hours per night	7-8 hours	7.5	MODERATE chance of dozing or falling asleep	SLIGHT chance of dozing or falling asleep	MODERATE chance of dozing or falling asleep	SLIGHT chance of dozing or falling asleep	HIGH chance of dozing or falling asleep	would NEVER doze or fall asleep	MODERATE chance of dozing or falling asleep	SLIGHT chance of dozing or falling asleep	No						1	0	1
2	11			Female	Not Hispanic or Latino							White (Caucasian)	37	Not affiliated with ASU		Not at all	Not at all	Not at all	Not at all	Not at all	Not at all	Several days	Not at all	Not at all	between 8:01 a.m. and 9:30 a.m.	Fairly tired	between 10:31 p.m. and 12:30 a.m.	between 9:31 a.m. and 4:30 p.m.	More likely an 'evening-type' than a 'morning-type'	7-8 hours per night	6-7 hours	9	MODERATE chance of dozing or falling asleep	SLIGHT chance of dozing or falling asleep	would NEVER doze or fall asleep	MODERATE chance of dozing or falling asleep	MODERATE chance of dozing or falling asleep	would NEVER doze or fall asleep	SLIGHT chance of dozing or falling asleep	would NEVER doze or fall asleep	No						0	0	0
2	12			Female	Not Hispanic or Latino							White (Caucasian)	30	ASU staff		Not at all	Not at all	Several days	Several days	Not at all	Not at all	Several days	Not at all	Not at all	between 8:01 a.m. and 9:30 a.m.	Very tired	between 8 p.m. and 9:00 p.m.	between 9:31 a.m. and 4:30 p.m.	More likely an 'evening-type' than a 'morning-type'	6-7 hours per night	6-7 hours	9	SLIGHT chance of dozing or falling asleep	SLIGHT chance of dozing or falling asleep	would NEVER doze or fall asleep	SLIGHT chance of dozing or falling asleep	MODERATE chance of dozing or falling asleep	would NEVER doze or fall asleep	would NEVER doze or fall asleep	would NEVER doze or fall asleep	No						0	0	1
2	13			Female	Not Hispanic or Latino						Black or African American		19	ASU student		Over half the days	Over half the days	Several days	Not at all	Several days	Several days	Several days	Not at all	Not at all	between 8:01 a.m. and 9:30 a.m.	Very refreshed	between 2:01 a.m. and 3:00 a.m.	between 4:31 p.m. and 9:30 p.m.	More likely a 'morning-type' than an 'evening-type'	6-7 hours per night	5-6 hours	8.5	MODERATE chance of dozing or falling asleep	MODERATE chance of dozing or falling asleep	would NEVER doze or fall asleep	would NEVER doze or fall asleep	MODERATE chance of dozing or falling asleep	would NEVER doze or fall asleep	would NEVER doze or fall asleep	would NEVER doze or fall asleep	No						2	2	1
2	14			Male	Not Hispanic or Latino							White (Caucasian)	22	ASU student	Secondary Education- Biology	Several days	Not at all	Not at all	Not at all	Several days	Several days	Several days	Several days	Not at all	between 9:31 a.m. and 11:00 a.m.	Fairly tired	between 10:31 p.m. and 12:30 a.m.	between 9:31 a.m. and 4:30 p.m.	More likely a 'morning-type' than an 'evening-type'	6-7 hours per night	4-5 hours	7.5	SLIGHT chance of dozing or falling asleep	SLIGHT chance of dozing or falling asleep	would NEVER doze or fall asleep	MODERATE chance of dozing or falling asleep	HIGH chance of dozing or falling asleep	would NEVER doze or fall asleep	would NEVER doze or fall asleep	would NEVER doze or fall asleep	No						1	0	0
2	15			Female	Not Hispanic or Latino							White (Caucasian)	20	ASU student	Studio Art BA	Several days	Not at all	Several days	Several days	Several days	Not at all	Over half the days	Several days	Several days	between 8:01 a.m. and 9:30 a.m.	Fairly tired	between 9:01 p.m. and 10:30 p.m.	between 9:31 a.m. and 4:30 p.m.	More likely an 'evening-type' than a 'morning-type'	7-8 hours per night	7-8 hours	9	MODERATE chance of dozing or falling asleep	SLIGHT chance of dozing or falling asleep	SLIGHT chance of dozing or falling asleep	SLIGHT chance of dozing or falling asleep	HIGH chance of dozing or falling asleep	would NEVER doze or fall asleep	SLIGHT chance of dozing or falling asleep	would NEVER doze or fall asleep	No						1	0	1
2	16			Female	Not Hispanic or Latino							White (Caucasian)	20	ASU student	Psychology	Not at all	Not at all	Not at all	Not at all	Not at all	Not at all	Not at all	Not at all	Not at all	between 9:31 a.m. and 11:00 a.m.	Fairly tired	between 10:31 p.m. and 12:30 a.m.	between 9:31 a.m. and 4:30 p.m.	More likely an 'evening-type' than a 'morning-type'	8-9 hours per night	8-9 hours	10	MODERATE chance of dozing or falling asleep	MODERATE chance of dozing or falling asleep	SLIGHT chance of dozing or falling asleep	HIGH chance of dozing or falling asleep	HIGH chance of dozing or falling asleep	would NEVER doze or fall asleep	MODERATE chance of dozing or falling asleep	would NEVER doze or fall asleep	No						0	0	0
3	17			Female	Not Hispanic or Latino							White (Caucasian)	26	ASU student	anthropology	Several days	Several days	Not at all	Not at all	Over half the days	Over half the days	Several days	Several days	Several days	between 9:31 a.m. and 11:00 a.m.	Fairly tired	between 2:01 a.m. and 3:00 a.m.	between 4:31 p.m. and 9:30 p.m.	Definitely an 'evening-type'	5-6 hours per night	8-9 hours	7	SLIGHT chance of dozing or falling asleep	SLIGHT chance of dozing or falling asleep	would NEVER doze or fall asleep	would NEVER doze or fall asleep	MODERATE chance of dozing or falling asleep	would NEVER doze or fall asleep	would NEVER doze or fall asleep	would NEVER doze or fall asleep	No						1	1	0
3	18			Female	Not Hispanic or Latino							White (Caucasian)	37	Not affiliated with ASU		Over half the days	Several days	Over half the days	Not at all	Several days	Not at all	Several days	Several days	Not at all	between 6:31 a.m. and 8:00 a.m.	Fairly tired	between 9:01 p.m. and 10:30 p.m.	between 9:31 a.m. and 4:30 p.m.	More likely a 'morning-type' than an 'evening-type'	6-7 hours per night	6-7 hours	8	MODERATE chance of dozing or falling asleep	MODERATE chance of dozing or falling asleep	SLIGHT chance of dozing or falling asleep	HIGH chance of dozing or falling asleep	HIGH chance of dozing or falling asleep	SLIGHT chance of dozing or falling asleep	SLIGHT chance of dozing or falling asleep	would NEVER doze or fall asleep	No						2	1	2
3	19			Female	Not Hispanic or Latino							White (Caucasian)	25	ASU student	Appalachian Studies	Several days	Several days	Several days	Several days	Several days	Several days	Over half the days	Several days	Several days	between 5 a.m. and 6:30 a.m.	Very refreshed	between 8 p.m. and 9:00 p.m.	between 7:31 a.m. and 9:30 a.m.	Definitely a 'morning-type'	6-7 hours per night	6-7 hours	7	MODERATE chance of dozing or falling asleep	HIGH chance of dozing or falling asleep	SLIGHT chance of dozing or falling asleep	MODERATE chance of dozing or falling asleep	MODERATE chance of dozing or falling asleep	would NEVER doze or fall asleep	SLIGHT chance of dozing or falling asleep	would NEVER doze or fall asleep	No						1	1	1
3	20			Female	Not Hispanic or Latino							White (Caucasian)	20	ASU student	Interior Design	Several days	Several days	Over half the days	Not at all	Over half the days	Not at all	Several days	Several days	Not at all	between 8:01 a.m. and 9:30 a.m.	Fairly tired	between 9:01 p.m. and 10:30 p.m.	between 9:31 a.m. and 4:30 p.m.	More likely a 'morning-type' than an 'evening-type'	6-7 hours per night	6-7 hours	9	would NEVER doze or fall asleep	MODERATE chance of dozing or falling asleep	would NEVER doze or fall asleep	SLIGHT chance of dozing or falling asleep	HIGH chance of dozing or falling asleep	would NEVER doze or fall asleep	MODERATE chance of dozing or falling asleep	would NEVER doze or fall asleep	No						1	1	2
3	23			Male	Not Hispanic or Latino							White (Caucasian)	26	ASU student	Computer Science, Technical Photo	Several days	Not at all	Not at all	Not at all	Several days	Not at all	Not at all	Several days	Not at all	between 5 a.m. and 6:30 a.m.	Very tired	between 9:01 p.m. and 10:30 p.m.	between 9:31 a.m. and 4:30 p.m.	More likely a 'morning-type' than an 'evening-type'	5-6 hours per night	5-6 hours	7.5	would NEVER doze or fall asleep	MODERATE chance of dozing or falling asleep	SLIGHT chance of dozing or falling asleep	would NEVER doze or fall asleep	MODERATE chance of dozing or falling asleep	would NEVER doze or fall asleep	SLIGHT chance of dozing or falling asleep	would NEVER doze or fall asleep	No						1	0	0
4	27			Female	Not Hispanic or Latino							White (Caucasian)	21	ASU student	exercise science	Over half the days	Several days	Not at all	Not at all	Over half the days	Not at all	Not at all	Over half the days	Not at all	between 6:31 a.m. and 8:00 a.m.	Fairly refreshed	between 10:31 p.m. and 12:30 a.m.	between 9:31 a.m. and 4:30 p.m.	More likely a 'morning-type' than an 'evening-type'	4-5 hours per night	4-5 hours	7	SLIGHT chance of dozing or falling asleep	SLIGHT chance of dozing or falling asleep	would NEVER doze or fall asleep	would NEVER doze or fall asleep	HIGH chance of dozing or falling asleep	would NEVER doze or fall asleep	would NEVER doze or fall asleep	would NEVER doze or fall asleep	No						2	1	0
4	28			Male	Not Hispanic or Latino							White (Caucasian)	18	ASU student	Chemistry	Several days	Not at all	Several days	Over half the days	Several days	Several days	Several days	Not at all	Not at all	between 9:31 a.m. and 11:00 a.m.	Very tired	between 12:31 a.m. and 2:00 a.m.	between 9:31 a.m. and 4:30 p.m.	Definitely an 'evening-type'	7-8 hours per night	8-9 hours	10	SLIGHT chance of dozing or falling asleep	SLIGHT chance of dozing or falling asleep	would NEVER doze or fall asleep	HIGH chance of dozing or falling asleep	MODERATE chance of dozing or falling asleep	would NEVER doze or fall asleep	SLIGHT chance of dozing or falling asleep	would NEVER doze or fall asleep	No						1	0	1
4	29			Male	Not Hispanic or Latino							White (Caucasian)	18	ASU student	Biology	Several days	Several days	Several days	Not at all	Over half the days	Not at all	Several days	Not at all	Several days	between 11:01 a.m. and noon	Very tired	between 10:31 p.m. and 12:30 a.m.	between 9:31 a.m. and 4:30 p.m.	Definitely an 'evening-type'	6-7 hours per night	>9 hours	8.5	MODERATE chance of dozing or falling asleep	SLIGHT chance of dozing or falling asleep	would NEVER doze or fall asleep	MODERATE chance of dozing or falling asleep	HIGH chance of dozing or falling asleep	would NEVER doze or fall asleep	MODERATE chance of dozing or falling asleep	would NEVER doze or fall asleep	No						1	1	1
4	30			Male	Not Hispanic or Latino							White (Caucasian)	21	ASU student	Public Relations	Not at all	Several days	Over half the days	Several days	Several days	Not at all	Several days	Several days	Not at all	between 9:31 a.m. and 11:00 a.m.	Fairly tired	between 12:31 a.m. and 2:00 a.m.	between 9:31 p.m. and midnight	Definitely an 'evening-type'	5-6 hours per night	4-5 hours	6.5	SLIGHT chance of dozing or falling asleep	would NEVER doze or fall asleep	would NEVER doze or fall asleep	SLIGHT chance of dozing or falling asleep	HIGH chance of dozing or falling asleep	would NEVER doze or fall asleep	MODERATE chance of dozing or falling asleep	would NEVER doze or fall asleep	No						0	1	2
4	32			Female	Not Hispanic or Latino							White (Caucasian)	19	ASU student	Elementary Education	Over half the days	Not at all	Several days	Several days	Several days	Several days	Not at all	Not at all	Not at all	between 8:01 a.m. and 9:30 a.m.	Fairly refreshed	between 8 p.m. and 9:00 p.m.	between 7:31 a.m. and 9:30 a.m.	More likely a 'morning-type' than an 'evening-type'	4-5 hours per night	<4 hours	8	MODERATE chance of dozing or falling asleep	MODERATE chance of dozing or falling asleep	would NEVER doze or fall asleep	MODERATE chance of dozing or falling asleep	HIGH chance of dozing or falling asleep	would NEVER doze or fall asleep	SLIGHT chance of dozing or falling asleep	would NEVER doze or fall asleep	No						2	0	1
4	34			Female	Not Hispanic or Latino							White (Caucasian)	18	ASU student	Forensic Chemistry	Not at all	Not at all	Several days	Not at all	Several days	Not at all	Several days	Not at all	Not at all	between 8:01 a.m. and 9:30 a.m.	Fairly refreshed	between 10:31 p.m. and 12:30 a.m.	between 9:31 a.m. and 4:30 p.m.	More likely a 'morning-type' than an 'evening-type'	6-7 hours per night	4-5 hours	7	SLIGHT chance of dozing or falling asleep	SLIGHT chance of dozing or falling asleep	would NEVER doze or fall asleep	SLIGHT chance of dozing or falling asleep	SLIGHT chance of dozing or falling asleep	would NEVER doze or fall asleep	would NEVER doze or fall asleep	would NEVER doze or fall asleep	No						0	0	1
4	35			Female	Not Hispanic or Latino							White (Caucasian)	22	ASU student	Psychology	Several days	Several days	Several days	Not at all	Several days	Not at all	Not at all	Not at all	Not at all	between 5 a.m. and 6:30 a.m.	Fairly refreshed	between 9:01 p.m. and 10:30 p.m.	between 9:31 a.m. and 4:30 p.m.	More likely a 'morning-type' than an 'evening-type'	6-7 hours per night	6-7 hours	7	SLIGHT chance of dozing or falling asleep	SLIGHT chance of dozing or falling asleep	SLIGHT chance of dozing or falling asleep	MODERATE chance of dozing or falling asleep	MODERATE chance of dozing or falling asleep	SLIGHT chance of dozing or falling asleep	SLIGHT chance of dozing or falling asleep	would NEVER doze or fall asleep	No						1	1	1
4	36			Male	Not Hispanic or Latino							White (Caucasian)	20	ASU student		Not at all	Not at all	Not at all	Not at all	Several days	Not at all	Several days	Several days	Not at all	between 11:01 a.m. and noon	Very tired	between 12:31 a.m. and 2:00 a.m.	between 9:31 p.m. and midnight	Definitely an 'evening-type'	5-6 hours per night	5-6 hours	7	SLIGHT chance of dozing or falling asleep	MODERATE chance of dozing or falling asleep	would NEVER doze or fall asleep	MODERATE chance of dozing or falling asleep	HIGH chance of dozing or falling asleep	would NEVER doze or fall asleep	MODERATE chance of dozing or falling asleep	would NEVER doze or fall asleep	No						0	0	0
4	37			Male	Not Hispanic or Latino							White (Caucasian)	20	ASU student	anthropology	Several days	Not at all	Not at all	Not at all	Not at all	Over half the days	Over half the days	Not at all	Not at all	between 8:01 a.m. and 9:30 a.m.	Fairly refreshed	between 2:01 a.m. and 3:00 a.m.	between 4:31 p.m. and 9:30 p.m.	Definitely an 'evening-type'	5-6 hours per night	5-6 hours	7	MODERATE chance of dozing or falling asleep	SLIGHT chance of dozing or falling asleep	HIGH chance of dozing or falling asleep	HIGH chance of dozing or falling asleep	HIGH chance of dozing or falling asleep	SLIGHT chance of dozing or falling asleep	HIGH chance of dozing or falling asleep	SLIGHT chance of dozing or falling asleep	No						1	0	0
4	39			Female	Not Hispanic or Latino							White (Caucasian)	19	ASU student	Psychology and Spanish	Several days	Several days	Several days	Not at all	Not at all	Not at all	Several days	Not at all	Not at all	between 9:31 a.m. and 11:00 a.m.	Very tired	between 12:31 a.m. and 2:00 a.m.	between 4:31 p.m. and 9:30 p.m.	Definitely an 'evening-type'	7-8 hours per night	8-9 hours	8	would NEVER doze or fall asleep	SLIGHT chance of dozing or falling asleep	SLIGHT chance of dozing or falling asleep	SLIGHT chance of dozing or falling asleep	SLIGHT chance of dozing or falling asleep	would NEVER doze or fall asleep	would NEVER doze or fall asleep	would NEVER doze or fall asleep	No						1	1	1
4	40			Female	Not Hispanic or Latino							White (Caucasian)	21	ASU student	social work	Several days	Several days	Over half the days	Not at all	Several days	Not at all	Not at all	Not at all	Not at all	between 8:01 a.m. and 9:30 a.m.	Fairly refreshed	between 10:31 p.m. and 12:30 a.m.	between 9:31 a.m. and 4:30 p.m.	More likely a 'morning-type' than an 'evening-type'	7-8 hours per night	7-8 hours	8	MODERATE chance of dozing or falling asleep	MODERATE chance of dozing or falling asleep	SLIGHT chance of dozing or falling asleep	SLIGHT chance of dozing or falling asleep	HIGH chance of dozing or falling asleep	would NEVER doze or fall asleep	SLIGHT chance of dozing or falling asleep	would NEVER doze or fall asleep	No						1	1	2
4	42			Female	Not Hispanic or Latino							White (Caucasian)	19	ASU student	exercise science	Not at all	Not at all	Several days	Not at all	Several days	Several days	Not at all	Not at all	Not at all	between 8:01 a.m. and 9:30 a.m.	Fairly refreshed	between 10:31 p.m. and 12:30 a.m.	between 9:31 a.m. and 4:30 p.m.	More likely a 'morning-type' than an 'evening-type'	7-8 hours per night	6-7 hours	7.5	MODERATE chance of dozing or falling asleep	SLIGHT chance of dozing or falling asleep	SLIGHT chance of dozing or falling asleep	HIGH chance of dozing or falling asleep	MODERATE chance of dozing or falling asleep	would NEVER doze or fall asleep	MODERATE chance of dozing or falling asleep	would NEVER doze or fall asleep	No						0	0	1
5	43			Female	Not Hispanic or Latino							White (Caucasian)	18	ASU student	English	Several days	Not at all	Not at all	Not at all	Several days	Not at all	Several days	Not at all	Not at all	between 8:01 a.m. and 9:30 a.m.	Very refreshed	between 10:31 p.m. and 12:30 a.m.	between 9:31 a.m. and 4:30 p.m.	More likely a 'morning-type' than an 'evening-type'	6-7 hours per night	5-6 hours	9	would NEVER doze or fall asleep	SLIGHT chance of dozing or falling asleep	would NEVER doze or fall asleep	SLIGHT chance of dozing or falling asleep	HIGH chance of dozing or falling asleep	would NEVER doze or fall asleep	would NEVER doze or fall asleep	would NEVER doze or fall asleep	No						1	0	0
5	45			Male	Not Hispanic or Latino							White (Caucasian)	18	ASU student	Exercise Science	Over half the days	Several days	Over half the days	Not at all	Several days	Several days	Not at all	Several days	Not at all	between 11:01 a.m. and noon	Fairly tired	between 12:31 a.m. and 2:00 a.m.	between 4:31 p.m. and 9:30 p.m.	More likely an 'evening-type' than a 'morning-type'	5-6 hours per night	5-6 hours	7	SLIGHT chance of dozing or falling asleep	SLIGHT chance of dozing or falling asleep	would NEVER doze or fall asleep	MODERATE chance of dozing or falling asleep	HIGH chance of dozing or falling asleep	would NEVER doze or fall asleep	SLIGHT chance of dozing or falling asleep	would NEVER doze or fall asleep	No						2	1	2
5	46			Female	Not Hispanic or Latino							White (Caucasian)	20	ASU student	Biology	Several days	Several days	Several days	Not at all	Several days	Not at all	Not at all	Not at all	Not at all	between 6:31 a.m. and 8:00 a.m.	Very tired	between 10:31 p.m. and 12:30 a.m.	between 7:31 a.m. and 9:30 a.m.	More likely a 'morning-type' than an 'evening-type'	6-7 hours per night	5-6 hours	8	SLIGHT chance of dozing or falling asleep	SLIGHT chance of dozing or falling asleep	would NEVER doze or fall asleep	would NEVER doze or fall asleep	HIGH chance of dozing or falling asleep	would NEVER doze or fall asleep	would NEVER doze or fall asleep	would NEVER doze or fall asleep	No						1	1	1
5	48			Male	Not Hispanic or Latino							White (Caucasian)	20	ASU student	Criminal justice	Several days	Not at all	Not at all	Over half the days	Over half the days	Over half the days	Several days	Not at all	Several days	between 9:31 a.m. and 11:00 a.m.	Very tired	between 10:31 p.m. and 12:30 a.m.	between midnight and 4:30 a.m.	Definitely an 'evening-type'	6-7 hours per night	5-6 hours	8.5	would NEVER doze or fall asleep	MODERATE chance of dozing or falling asleep	would NEVER doze or fall asleep	would NEVER doze or fall asleep	MODERATE chance of dozing or falling asleep	would NEVER doze or fall asleep	MODERATE chance of dozing or falling asleep	would NEVER doze or fall asleep	No						1	0	0
5	50			Male	Not Hispanic or Latino							White (Caucasian)	19	ASU student	NC	Not at all	Not at all	Several days	Several days	Several days	Several days	Over half the days	Not at all	Not at all	between 11:01 a.m. and noon	Very tired	between 2:01 a.m. and 3:00 a.m.	between 4:31 p.m. and 9:30 p.m.	Definitely an 'evening-type'	6-7 hours per night	5-6 hours	6	SLIGHT chance of dozing or falling asleep	MODERATE chance of dozing or falling asleep	MODERATE chance of dozing or falling asleep	HIGH chance of dozing or falling asleep	HIGH chance of dozing or falling asleep	would NEVER doze or fall asleep	SLIGHT chance of dozing or falling asleep	would NEVER doze or fall asleep	No						0	0	1
5	52			Female	Not Hispanic or Latino							White (Caucasian)	37	Not affiliated with ASU		Several days	Several days	Not at all	Not at all	Several days	Several days	Several days	Several days	Not at all	between 6:31 a.m. and 8:00 a.m.	Fairly tired	between 9:01 p.m. and 10:30 p.m.	between 9:31 a.m. and 4:30 p.m.	More likely a 'morning-type' than an 'evening-type'	6-7 hours per night	6-7 hours	8.5	SLIGHT chance of dozing or falling asleep	MODERATE chance of dozing or falling asleep	SLIGHT chance of dozing or falling asleep	SLIGHT chance of dozing or falling asleep	MODERATE chance of dozing or falling asleep	would NEVER doze or fall asleep	would NEVER doze or fall asleep	would NEVER doze or fall asleep	No						1	1	0
5	55			Male	Not Hispanic or Latino							White (Caucasian)	18	ASU student	unknown	Over half the days	Several days	Several days	Not at all	Not at all	Over half the days	Not at all	Several days	Not at all	between 9:31 a.m. and 11:00 a.m.	Fairly tired	between 12:31 a.m. and 2:00 a.m.	between 4:31 p.m. and 9:30 p.m.	Definitely an 'evening-type'	5-6 hours per night	<4 hours	8	MODERATE chance of dozing or falling asleep	SLIGHT chance of dozing or falling asleep	would NEVER doze or fall asleep	would NEVER doze or fall asleep	MODERATE chance of dozing or falling asleep	would NEVER doze or fall asleep	SLIGHT chance of dozing or falling asleep	would NEVER doze or fall asleep	No						2	1	1
5	56			Female	Hispanic or Latino							White (Caucasian)	19	ASU student	Health Promotion	Several days	Several days	Several days	Not at all	Several days	Not at all	Not at all	Not at all	Not at all	between 6:31 a.m. and 8:00 a.m.	Fairly refreshed	between 10:31 p.m. and 12:30 a.m.	between 9:31 a.m. and 4:30 p.m.	More likely a 'morning-type' than an 'evening-type'	5-6 hours per night	4-5 hours	7.5	SLIGHT chance of dozing or falling asleep	SLIGHT chance of dozing or falling asleep	SLIGHT chance of dozing or falling asleep	SLIGHT chance of dozing or falling asleep	MODERATE chance of dozing or falling asleep	would NEVER doze or fall asleep	would NEVER doze or fall asleep	would NEVER doze or fall asleep	No						1	1	1
5	57			Female	Not Hispanic or Latino							White (Caucasian)	26	ASU faculty		Over half the days	Not at all	Several days	Not at all	Several days	Not at all	Several days	Not at all	Not at all	between 6:31 a.m. and 8:00 a.m.	Fairly refreshed	between 10:31 p.m. and 12:30 a.m.	between 7:31 a.m. and 9:30 a.m.	Definitely a 'morning-type'	5-6 hours per night	5-6 hours	7.5	MODERATE chance of dozing or falling asleep	would NEVER doze or fall asleep	would NEVER doze or fall asleep	HIGH chance of dozing or falling asleep	HIGH chance of dozing or falling asleep	would NEVER doze or fall asleep	SLIGHT chance of dozing or falling asleep	would NEVER doze or fall asleep	No						2	0	1
5	58			Male	Hispanic or Latino							White (Caucasian)	24	ASU student	Business Management: Entrepreneurship	Not at all	Not at all	Not at all	Not at all	Not at all	Not at all	Not at all	Not at all	Not at all	between 5 a.m. and 6:30 a.m.	Fairly refreshed	between 10:31 p.m. and 12:30 a.m.	between 9:31 a.m. and 4:30 p.m.	More likely a 'morning-type' than an 'evening-type'	7-8 hours per night	8-9 hours	7.5	would NEVER doze or fall asleep	would NEVER doze or fall asleep	would NEVER doze or fall asleep	would NEVER doze or fall asleep	SLIGHT chance of dozing or falling asleep	would NEVER doze or fall asleep	would NEVER doze or fall asleep	would NEVER doze or fall asleep	No						0	0	0
5	59			Male	Not Hispanic or Latino							White (Caucasian)	20	ASU student		Not at all	Not at all	Several days	Not at all	Several days	Over half the days	Several days	Not at all	Not at all	between 11:01 a.m. and noon	Fairly tired	between 2:01 a.m. and 3:00 a.m.	between 9:31 p.m. and midnight	Definitely an 'evening-type'	6-7 hours per night	7-8 hours	8	SLIGHT chance of dozing or falling asleep	SLIGHT chance of dozing or falling asleep	would NEVER doze or fall asleep	would NEVER doze or fall asleep	MODERATE chance of dozing or falling asleep	would NEVER doze or fall asleep	MODERATE chance of dozing or falling asleep	would NEVER doze or fall asleep	No						0	0	1
5	60			Female	Not Hispanic or Latino							White (Caucasian)	20	ASU student		Not at all	Not at all	Several days	Not at all	Not at all	Not at all	Several days	Not at all	Not at all	between 6:31 a.m. and 8:00 a.m.	Very refreshed	between 8 p.m. and 9:00 p.m.	between 4:31 a.m. and 7:30 a.m.	Definitely a 'morning-type'	7-8 hours per night	5-6 hours	8	MODERATE chance of dozing or falling asleep	SLIGHT chance of dozing or falling asleep	MODERATE chance of dozing or falling asleep	HIGH chance of dozing or falling asleep	HIGH chance of dozing or falling asleep	would NEVER doze or fall asleep	SLIGHT chance of dozing or falling asleep	HIGH chance of dozing or falling asleep	No						0	0	1
5	61			Female	Not Hispanic or Latino						Black or African American		19	ASU student	human resources and marketing	Not at all	Several days	Several days	Not at all	Not at all	Over half the days	Over half the days	Several days	Not at all	between 11:01 a.m. and noon	Fairly tired	between 2:01 a.m. and 3:00 a.m.	between 9:31 p.m. and midnight	Definitely an 'evening-type'	5-6 hours per night	5-6 hours	8	MODERATE chance of dozing or falling asleep	SLIGHT chance of dozing or falling asleep	would NEVER doze or fall asleep	MODERATE chance of dozing or falling asleep	HIGH chance of dozing or falling asleep	would NEVER doze or fall asleep	would NEVER doze or fall asleep	would NEVER doze or fall asleep	Yes						0	1	1
5	62			Female	Not Hispanic or Latino						Black or African American		21	ASU student		Not at all	Not at all	Not at all	Not at all	Not at all	Not at all	Not at all	Not at all	Not at all	between 6:31 a.m. and 8:00 a.m.	Very refreshed	between 10:31 p.m. and 12:30 a.m.	between 7:31 a.m. and 9:30 a.m.	Definitely a 'morning-type'	7-8 hours per night	7-8 hours	8	MODERATE chance of dozing or falling asleep	HIGH chance of dozing or falling asleep	MODERATE chance of dozing or falling asleep	HIGH chance of dozing or falling asleep	HIGH chance of dozing or falling asleep	SLIGHT chance of dozing or falling asleep	HIGH chance of dozing or falling asleep	SLIGHT chance of dozing or falling asleep	No						0	0	0
6	64			Female	Not Hispanic or Latino							White (Caucasian)	19	ASU student		Several days	Several days	Several days	Several days	Over half the days	Several days	Several days	Not at all	Not at all	between 11:01 a.m. and noon	Very tired	between 2:01 a.m. and 3:00 a.m.	between 9:31 p.m. and midnight	Definitely an 'evening-type'	>9 hours per night	<4 hours	11	MODERATE chance of dozing or falling asleep	MODERATE chance of dozing or falling asleep	would NEVER doze or fall asleep	HIGH chance of dozing or falling asleep	MODERATE chance of dozing or falling asleep	would NEVER doze or fall asleep	SLIGHT chance of dozing or falling asleep	would NEVER doze or fall asleep	No						1	1	1
6	65			Male	Not Hispanic or Latino							White (Caucasian)	24	ASU student	Graduate, PSM Nanoscience	Not at all	Not at all	Not at all	Not at all	Not at all	Several days	Not at all	Not at all	Not at all	between 6:31 a.m. and 8:00 a.m.	Fairly refreshed	between 10:31 p.m. and 12:30 a.m.	between 9:31 a.m. and 4:30 p.m.	More likely a 'morning-type' than an 'evening-type'	7-8 hours per night	7-8 hours	7.5	MODERATE chance of dozing or falling asleep	SLIGHT chance of dozing or falling asleep	would NEVER doze or fall asleep	MODERATE chance of dozing or falling asleep	SLIGHT chance of dozing or falling asleep	SLIGHT chance of dozing or falling asleep	SLIGHT chance of dozing or falling asleep	would NEVER doze or fall asleep	No						0	0	0
6	67			Female	Hispanic or Latino							White (Caucasian)	20	ASU student	ES Pre-Professional	Over half the days	Several days	Several days	Not at all	Several days	Not at all	Several days	Not at all	Not at all	between 5 a.m. and 6:30 a.m.	Fairly tired	between 10:31 p.m. and 12:30 a.m.	between 9:31 a.m. and 4:30 p.m.	More likely a 'morning-type' than an 'evening-type'	5-6 hours per night	<4 hours	7	MODERATE chance of dozing or falling asleep	SLIGHT chance of dozing or falling asleep	SLIGHT chance of dozing or falling asleep	SLIGHT chance of dozing or falling asleep	HIGH chance of dozing or falling asleep	would NEVER doze or fall asleep	SLIGHT chance of dozing or falling asleep	would NEVER doze or fall asleep	No						2	1	1
6	68			Female	Not Hispanic or Latino							White (Caucasian)	18	ASU student	Dietetics	Several days	Not at all	Several days	Not at all	Several days	Several days	Several days	Not at all	Not at all	between 6:31 a.m. and 8:00 a.m.	Fairly tired	between 9:01 p.m. and 10:30 p.m.	between 9:31 a.m. and 4:30 p.m.	More likely a 'morning-type' than an 'evening-type'	5-6 hours per night	8-9 hours	7	MODERATE chance of dozing or falling asleep	MODERATE chance of dozing or falling asleep	would NEVER doze or fall asleep	would NEVER doze or fall asleep	MODERATE chance of dozing or falling asleep	would NEVER doze or fall asleep	would NEVER doze or fall asleep	would NEVER doze or fall asleep	No						1	0	1
6	69			Male	Not Hispanic or Latino							White (Caucasian)	19	ASU student	Finance	Several days	Not at all	Several days	Not at all	Several days	Several days	Not at all	Not at all	Not at all	between 8:01 a.m. and 9:30 a.m.	Very refreshed	between 10:31 p.m. and 12:30 a.m.	between 9:31 a.m. and 4:30 p.m.	More likely a 'morning-type' than an 'evening-type'	7-8 hours per night	7-8 hours	8	SLIGHT chance of dozing or falling asleep	would NEVER doze or fall asleep	would NEVER doze or fall asleep	would NEVER doze or fall asleep	SLIGHT chance of dozing or falling asleep	would NEVER doze or fall asleep	would NEVER doze or fall asleep	would NEVER doze or fall asleep	No						1	0	1
6	70			Female	Not Hispanic or Latino							White (Caucasian)	24	ASU student	Social Work	Several days	Over half the days	Over half the days	Not at all	Several days	Several days	Several days	Several days	Not at all	between 11:01 a.m. and noon	Very tired	between 12:31 a.m. and 2:00 a.m.	between 9:31 a.m. and 4:30 p.m.	Definitely an 'evening-type'	6-7 hours per night	6-7 hours	9	MODERATE chance of dozing or falling asleep	SLIGHT chance of dozing or falling asleep	SLIGHT chance of dozing or falling asleep	SLIGHT chance of dozing or falling asleep	HIGH chance of dozing or falling asleep	would NEVER doze or fall asleep	SLIGHT chance of dozing or falling asleep	would NEVER doze or fall asleep	No						1	2	2
6	71			Male	Not Hispanic or Latino							White (Caucasian)	21	ASU student	Management	Several days	Not at all	Not at all	Not at all	Several days	Over half the days	Several days	Not at all	Not at all	between 5 a.m. and 6:30 a.m.	Fairly refreshed	between 9:01 p.m. and 10:30 p.m.	between 7:31 a.m. and 9:30 a.m.	Definitely a 'morning-type'	6-7 hours per night	7-8 hours	7	would NEVER doze or fall asleep	MODERATE chance of dozing or falling asleep	MODERATE chance of dozing or falling asleep	would NEVER doze or fall asleep	SLIGHT chance of dozing or falling asleep	would NEVER doze or fall asleep	would NEVER doze or fall asleep	would NEVER doze or fall asleep	No						1	0	0
6	73			Female	Not Hispanic or Latino							White (Caucasian)	18	ASU student	Accounting	Not at all	Not at all	Not at all	Not at all	Not at all	Not at all	Several days	Not at all	Not at all	between 6:31 a.m. and 8:00 a.m.	Very refreshed	between 10:31 p.m. and 12:30 a.m.	between 7:31 a.m. and 9:30 a.m.	More likely a 'morning-type' than an 'evening-type'	6-7 hours per night	7-8 hours	6.5	SLIGHT chance of dozing or falling asleep	SLIGHT chance of dozing or falling asleep	would NEVER doze or fall asleep	would NEVER doze or fall asleep	SLIGHT chance of dozing or falling asleep	would NEVER doze or fall asleep	would NEVER doze or fall asleep	would NEVER doze or fall asleep	No						0	0	0
6	75			Male	Not Hispanic or Latino	American Indian/Alaska Native							22	ASU student	Computer Science	Several days	Not at all	Several days	Several days	Several days	Over half the days	Over half the days	Several days	Not at all	between 8:01 a.m. and 9:30 a.m.	Fairly tired	between 10:31 p.m. and 12:30 a.m.	between 9:31 a.m. and 4:30 p.m.	Definitely a 'morning-type'	7-8 hours per night	7-8 hours	7	MODERATE chance of dozing or falling asleep	SLIGHT chance of dozing or falling asleep	HIGH chance of dozing or falling asleep	HIGH chance of dozing or falling asleep	MODERATE chance of dozing or falling asleep	would NEVER doze or fall asleep	would NEVER doze or fall asleep	would NEVER doze or fall asleep	No						1	0	1
6	77			Female	Not Hispanic or Latino							White (Caucasian)	27	ASU student	Interior Design	Several days	Several days	Several days	Several days	Several days	Not at all	Several days	Not at all	Not at all	between 6:31 a.m. and 8:00 a.m.	Fairly tired	between 9:01 p.m. and 10:30 p.m.	between 9:31 a.m. and 4:30 p.m.	More likely a 'morning-type' than an 'evening-type'	6-7 hours per night	7-8 hours	8	SLIGHT chance of dozing or falling asleep	MODERATE chance of dozing or falling asleep	would NEVER doze or fall asleep	SLIGHT chance of dozing or falling asleep	HIGH chance of dozing or falling asleep	would NEVER doze or fall asleep	SLIGHT chance of dozing or falling asleep	would NEVER doze or fall asleep	No						1	1	1
6	78			Male	Not Hispanic or Latino							White (Caucasian)	20	ASU student	Unknown	Not at all	Several days	Several days	Not at all	Several days	Several days	Several days	Not at all	Not at all	between 11:01 a.m. and noon	Very tired	between 2:01 a.m. and 3:00 a.m.	between 4:31 p.m. and 9:30 p.m.	More likely an 'evening-type' than a 'morning-type'	5-6 hours per night	6-7 hours	8	SLIGHT chance of dozing or falling asleep	would NEVER doze or fall asleep	MODERATE chance of dozing or falling asleep	would NEVER doze or fall asleep	MODERATE chance of dozing or falling asleep	would NEVER doze or fall asleep	would NEVER doze or fall asleep	would NEVER doze or fall asleep	No						0	1	1
6	80			Female	Not Hispanic or Latino							White (Caucasian)	19	ASU student	Communication	Not at all	Not at all	Not at all	Several days	Not at all	Several days	Several days	Not at all	Not at all	between 11:01 a.m. and noon	Fairly tired	between 12:31 a.m. and 2:00 a.m.	between 4:31 p.m. and 9:30 p.m.	Definitely an 'evening-type'	7-8 hours per night	>9 hours	9	SLIGHT chance of dozing or falling asleep	MODERATE chance of dozing or falling asleep	would NEVER doze or fall asleep	would NEVER doze or fall asleep	MODERATE chance of dozing or falling asleep	would NEVER doze or fall asleep	would NEVER doze or fall asleep	would NEVER doze or fall asleep	No						0	0	0
6	81			Female	Not Hispanic or Latino							White (Caucasian)	21	ASU student	Social Work	Several days	Not at all	Several days	Not at all	Several days	Not at all	Not at all	Not at all	Not at all	between 9:31 a.m. and 11:00 a.m.	Fairly tired	between 12:31 a.m. and 2:00 a.m.	between 9:31 p.m. and midnight	Definitely an 'evening-type'	6-7 hours per night	5-6 hours	7.5	would NEVER doze or fall asleep	MODERATE chance of dozing or falling asleep	would NEVER doze or fall asleep	would NEVER doze or fall asleep	SLIGHT chance of dozing or falling asleep	would NEVER doze or fall asleep	would NEVER doze or fall asleep	would NEVER doze or fall asleep	No						1	0	1
6	82			Male	Not Hispanic or Latino							White (Caucasian)	22	ASU student	Accounting and Economics	Several days	Several days	Several days	Not at all	Over half the days	Not at all	Not at all	Not at all	Not at all	between 9:31 a.m. and 11:00 a.m.	Fairly tired	between 12:31 a.m. and 2:00 a.m.	between 9:31 p.m. and midnight	Definitely an 'evening-type'	6-7 hours per night	5-6 hours	7	SLIGHT chance of dozing or falling asleep	would NEVER doze or fall asleep	SLIGHT chance of dozing or falling asleep	SLIGHT chance of dozing or falling asleep	MODERATE chance of dozing or falling asleep	would NEVER doze or fall asleep	would NEVER doze or fall asleep	would NEVER doze or fall asleep	No						1	1	1
6	83			Female	Not Hispanic or Latino							White (Caucasian)	19	ASU student		Not at all	Several days	Not at all	Not at all	Not at all	Not at all	Several days	Not at all	Not at all	between 11:01 a.m. and noon	Fairly tired	between 12:31 a.m. and 2:00 a.m.	between 4:31 p.m. and 9:30 p.m.	Definitely an 'evening-type'	7-8 hours per night	6-7 hours	8	SLIGHT chance of dozing or falling asleep	SLIGHT chance of dozing or falling asleep	would NEVER doze or fall asleep	SLIGHT chance of dozing or falling asleep	HIGH chance of dozing or falling asleep	would NEVER doze or fall asleep	SLIGHT chance of dozing or falling asleep	would NEVER doze or fall asleep	No						0	1	0
6	84			Female	Hispanic or Latino							White (Caucasian)	20	ASU student	Psychology	Several days	Not at all	Several days	Several days	Not at all	Several days	Over half the days	Several days	Not at all	between 9:31 a.m. and 11:00 a.m.	Very tired	between 10:31 p.m. and 12:30 a.m.	between 9:31 a.m. and 4:30 p.m.	Definitely an 'evening-type'	4-5 hours per night	4-5 hours	9	SLIGHT chance of dozing or falling asleep	MODERATE chance of dozing or falling asleep	SLIGHT chance of dozing or falling asleep	SLIGHT chance of dozing or falling asleep	would NEVER doze or fall asleep	would NEVER doze or fall asleep	would NEVER doze or fall asleep	would NEVER doze or fall asleep	No						1	0	1
7	85			Female	Not Hispanic or Latino							White (Caucasian)	20	ASU student	Psychology	Over half the days	Several days	Several days	Not at all	Several days	Not at all	Over half the days	Not at all	Not at all	between 8:01 a.m. and 9:30 a.m.	Fairly tired	between 10:31 p.m. and 12:30 a.m.	between 9:31 a.m. and 4:30 p.m.	More likely an 'evening-type' than a 'morning-type'	>9 hours per night	>9 hours	8	SLIGHT chance of dozing or falling asleep	SLIGHT chance of dozing or falling asleep	would NEVER doze or fall asleep	HIGH chance of dozing or falling asleep	MODERATE chance of dozing or falling asleep	would NEVER doze or fall asleep	would NEVER doze or fall asleep	would NEVER doze or fall asleep	No						2	1	1
7	87			Female	Not Hispanic or Latino							White (Caucasian)	30	ASU faculty		Not at all	Several days	Several days	Several days	Several days	Several days	Over half the days	Several days	Not at all	between 8:01 a.m. and 9:30 a.m.	Very tired	between 10:31 p.m. and 12:30 a.m.	between 9:31 a.m. and 4:30 p.m.	More likely an 'evening-type' than a 'morning-type'	7-8 hours per night	7-8 hours	8.5	SLIGHT chance of dozing or falling asleep	SLIGHT chance of dozing or falling asleep	would NEVER doze or fall asleep	would NEVER doze or fall asleep	MODERATE chance of dozing or falling asleep	would NEVER doze or fall asleep	SLIGHT chance of dozing or falling asleep	would NEVER doze or fall asleep	No						0	1	1
7	88			Male	Hispanic or Latino							White (Caucasian)	25	ASU staff		Several days	Not at all	Several days	Not at all	Not at all	Several days	Several days	Not at all	Not at all	between 8:01 a.m. and 9:30 a.m.	Very tired	between 10:31 p.m. and 12:30 a.m.	between 9:31 a.m. and 4:30 p.m.	More likely an 'evening-type' than a 'morning-type'	5-6 hours per night	5-6 hours	7	MODERATE chance of dozing or falling asleep	SLIGHT chance of dozing or falling asleep	would NEVER doze or fall asleep	SLIGHT chance of dozing or falling asleep	MODERATE chance of dozing or falling asleep	would NEVER doze or fall asleep	SLIGHT chance of dozing or falling asleep	SLIGHT chance of dozing or falling asleep	No						1	0	1
7	89			Female	Not Hispanic or Latino							White (Caucasian)	18	ASU student	Exercise Science	Several days	Not at all	Not at all	Not at all	Not at all	Several days	Not at all	Not at all	Not at all	between 8:01 a.m. and 9:30 a.m.	Fairly tired	between 10:31 p.m. and 12:30 a.m.	between 4:31 p.m. and 9:30 p.m.	More likely an 'evening-type' than a 'morning-type'	5-6 hours per night	6-7 hours	7	SLIGHT chance of dozing or falling asleep	SLIGHT chance of dozing or falling asleep	would NEVER doze or fall asleep	SLIGHT chance of dozing or falling asleep	MODERATE chance of dozing or falling asleep	would NEVER doze or fall asleep	SLIGHT chance of dozing or falling asleep	would NEVER doze or fall asleep	No						1	0	0
7	90			Female	Not Hispanic or Latino						Black or African American		18	ASU student	Psychology	Several days	Several days	Several days	Not at all	Several days	Not at all	Several days	Several days	Not at all	between 8:01 a.m. and 9:30 a.m.	Fairly tired	between 10:31 p.m. and 12:30 a.m.	between 9:31 a.m. and 4:30 p.m.	More likely an 'evening-type' than a 'morning-type'	7-8 hours per night	8-9 hours	8	SLIGHT chance of dozing or falling asleep	MODERATE chance of dozing or falling asleep	HIGH chance of dozing or falling asleep	HIGH chance of dozing or falling asleep	MODERATE chance of dozing or falling asleep	would NEVER doze or fall asleep	SLIGHT chance of dozing or falling asleep	would NEVER doze or fall asleep	No						1	1	1
7	92			Female	Not Hispanic or Latino							White (Caucasian)	21	ASU student	Art Management	Several days	Not at all	Over half the days	Not at all	Over half the days	Several days	Over half the days	Several days	Not at all	between 9:31 a.m. and 11:00 a.m.	Very tired	between 10:31 p.m. and 12:30 a.m.	between 9:31 a.m. and 4:30 p.m.	More likely a 'morning-type' than an 'evening-type'	6-7 hours per night	7-8 hours	8	MODERATE chance of dozing or falling asleep	SLIGHT chance of dozing or falling asleep	SLIGHT chance of dozing or falling asleep	SLIGHT chance of dozing or falling asleep	HIGH chance of dozing or falling asleep	would NEVER doze or fall asleep	SLIGHT chance of dozing or falling asleep	would NEVER doze or fall asleep	No						1	0	2
7	93			Female	Not Hispanic or Latino							White (Caucasian)	20	ASU student	Elementary Education	Several days	Several days	Several days	Several days	Several days	Nearly every day	Several days	Several days	Not at all	between 6:31 a.m. and 8:00 a.m.	Fairly refreshed	between 10:31 p.m. and 12:30 a.m.	between 9:31 p.m. and midnight	More likely an 'evening-type' than a 'morning-type'	5-6 hours per night	6-7 hours	8.5	MODERATE chance of dozing or falling asleep	MODERATE chance of dozing or falling asleep	MODERATE chance of dozing or falling asleep	HIGH chance of dozing or falling asleep	MODERATE chance of dozing or falling asleep	would NEVER doze or fall asleep	SLIGHT chance of dozing or falling asleep	would NEVER doze or fall asleep	No						1	1	1
7	95			Female	Not Hispanic or Latino							White (Caucasian)	18	ASU student	Computer Information Systems	Several days	Several days	Several days	Not at all	Not at all	Not at all	Several days	Not at all	Not at all	between 9:31 a.m. and 11:00 a.m.	Fairly tired	between 10:31 p.m. and 12:30 a.m.	between 9:31 a.m. and 4:30 p.m.	More likely an 'evening-type' than a 'morning-type'	7-8 hours per night	8-9 hours	9	SLIGHT chance of dozing or falling asleep	SLIGHT chance of dozing or falling asleep	SLIGHT chance of dozing or falling asleep	would NEVER doze or fall asleep	MODERATE chance of dozing or falling asleep	would NEVER doze or fall asleep	SLIGHT chance of dozing or falling asleep	would NEVER doze or fall asleep	No						1	1	1
7	97			Male	Not Hispanic or Latino							White (Caucasian)	19	ASU student	Marketing	Not at all	Not at all	Not at all	Not at all	Not at all	Not at all	Several days	Not at all	Not at all	between 9:31 a.m. and 11:00 a.m.	Fairly refreshed	between 12:31 a.m. and 2:00 a.m.	between 9:31 a.m. and 4:30 p.m.	More likely an 'evening-type' than a 'morning-type'	7-8 hours per night	8-9 hours	8	SLIGHT chance of dozing or falling asleep	MODERATE chance of dozing or falling asleep	SLIGHT chance of dozing or falling asleep	HIGH chance of dozing or falling asleep	MODERATE chance of dozing or falling asleep	would NEVER doze or fall asleep	would NEVER doze or fall asleep	would NEVER doze or fall asleep	No						0	0	0
7	98			Male	Not Hispanic or Latino						Black or African American		18	ASU student	Music Industries Studies	Several days	Not at all	Several days	Not at all	Not at all	Not at all	Not at all	Not at all	Several days	between 8:01 a.m. and 9:30 a.m.	Fairly tired	between 12:31 a.m. and 2:00 a.m.	between 9:31 a.m. and 4:30 p.m.	More likely an 'evening-type' than a 'morning-type'	6-7 hours per night	5-6 hours	7.5	SLIGHT chance of dozing or falling asleep	SLIGHT chance of dozing or falling asleep	SLIGHT chance of dozing or falling asleep	MODERATE chance of dozing or falling asleep	MODERATE chance of dozing or falling asleep	SLIGHT chance of dozing or falling asleep	SLIGHT chance of dozing or falling asleep	would NEVER doze or fall asleep	No						1	0	1
7	99			Male	Not Hispanic or Latino							White (Caucasian)	19	ASU student	Math Ed	Several days	Several days	Several days	Several days	Over half the days	Over half the days	Several days	Not at all	Not at all	between 9:31 a.m. and 11:00 a.m.	Very tired	between 9:01 p.m. and 10:30 p.m.	between 9:31 a.m. and 4:30 p.m.	More likely an 'evening-type' than a 'morning-type'	6-7 hours per night	4-5 hours	9	would NEVER doze or fall asleep	MODERATE chance of dozing or falling asleep	would NEVER doze or fall asleep	SLIGHT chance of dozing or falling asleep	MODERATE chance of dozing or falling asleep	would NEVER doze or fall asleep	SLIGHT chance of dozing or falling asleep	would NEVER doze or fall asleep	No						1	1	1
7	100			Male	Not Hispanic or Latino							White (Caucasian)	18	ASU student	Business Management	Not at all	Not at all	Several days	Not at all	Not at all	Not at all	Not at all	Not at all	Not at all	between 9:31 a.m. and 11:00 a.m.	Fairly tired	between 10:31 p.m. and 12:30 a.m.	between 9:31 a.m. and 4:30 p.m.	More likely an 'evening-type' than a 'morning-type'	7-8 hours per night	6-7 hours	8	MODERATE chance of dozing or falling asleep	MODERATE chance of dozing or falling asleep	would NEVER doze or fall asleep	HIGH chance of dozing or falling asleep	HIGH chance of dozing or falling asleep	would NEVER doze or fall asleep	SLIGHT chance of dozing or falling asleep	would NEVER doze or fall asleep	No						0	0	1
7	102			Male	Not Hispanic or Latino							White (Caucasian)	20	ASU student	Accounting	Not at all	Not at all	Not at all	Not at all	Not at all	Not at all	Not at all	Not at all	Not at all	between 8:01 a.m. and 9:30 a.m.	Fairly tired	between 10:31 p.m. and 12:30 a.m.	between 4:31 p.m. and 9:30 p.m.	More likely an 'evening-type' than a 'morning-type'	8-9 hours per night	7-8 hours	8	would NEVER doze or fall asleep	would NEVER doze or fall asleep	would NEVER doze or fall asleep	would NEVER doze or fall asleep	SLIGHT chance of dozing or falling asleep	would NEVER doze or fall asleep	would NEVER doze or fall asleep	would NEVER doze or fall asleep	No						0	0	0
7	103			Male	Not Hispanic or Latino							White (Caucasian)	21	ASU student	Finance and Banking	Not at all	Not at all	Several days	Not at all	Not at all	Several days	Several days	Not at all	Not at all	between 8:01 a.m. and 9:30 a.m.	Fairly refreshed	between 10:31 p.m. and 12:30 a.m.	between 9:31 a.m. and 4:30 p.m.	Definitely an 'evening-type'	7-8 hours per night	7-8 hours	7	SLIGHT chance of dozing or falling asleep	SLIGHT chance of dozing or falling asleep	SLIGHT chance of dozing or falling asleep	MODERATE chance of dozing or falling asleep	MODERATE chance of dozing or falling asleep	would NEVER doze or fall asleep	SLIGHT chance of dozing or falling asleep	would NEVER doze or fall asleep	No						0	0	1
7	104			Male	Not Hispanic or Latino							White (Caucasian)	18	ASU student	Business	Several days	Not at all	Not at all	Not at all	Not at all	Not at all	Several days	Not at all	Not at all	between 9:31 a.m. and 11:00 a.m.	Fairly tired	between 10:31 p.m. and 12:30 a.m.	between 9:31 a.m. and 4:30 p.m.	More likely an 'evening-type' than a 'morning-type'	7-8 hours per night	7-8 hours	7	MODERATE chance of dozing or falling asleep	SLIGHT chance of dozing or falling asleep	would NEVER doze or fall asleep	HIGH chance of dozing or falling asleep	HIGH chance of dozing or falling asleep	would NEVER doze or fall asleep	MODERATE chance of dozing or falling asleep	would NEVER doze or fall asleep	No						1	0	0
8	105			Female	Not Hispanic or Latino							White (Caucasian)	31	ASU staff		Several days	Not at all	Several days	Not at all	Several days	Not at all	Not at all	Not at all	Not at all	between 8:01 a.m. and 9:30 a.m.	Fairly tired	between 9:01 p.m. and 10:30 p.m.	between 9:31 a.m. and 4:30 p.m.	Definitely a 'morning-type'	7-8 hours per night	6-7 hours	8	would NEVER doze or fall asleep	would NEVER doze or fall asleep	would NEVER doze or fall asleep	SLIGHT chance of dozing or falling asleep	SLIGHT chance of dozing or falling asleep	would NEVER doze or fall asleep	would NEVER doze or fall asleep	would NEVER doze or fall asleep	No						1	0	1
8	106			Male	Not Hispanic or Latino							White (Caucasian)	21	ASU student	Athletic Training	Not at all	Not at all	Not at all	Not at all	Several days	Several days	Not at all	Not at all	Not at all	between 8:01 a.m. and 9:30 a.m.	Fairly refreshed	between 10:31 p.m. and 12:30 a.m.	between 7:31 a.m. and 9:30 a.m.	More likely a 'morning-type' than an 'evening-type'	7-8 hours per night	7-8 hours	10	would NEVER doze or fall asleep	SLIGHT chance of dozing or falling asleep	would NEVER doze or fall asleep	HIGH chance of dozing or falling asleep	SLIGHT chance of dozing or falling asleep	would NEVER doze or fall asleep	would NEVER doze or fall asleep	would NEVER doze or fall asleep	No						0	0	0
8	107			Female	Not Hispanic or Latino							White (Caucasian)	19	ASU student	North Carolina	Several days	Several days	Over half the days	Not at all	Several days	Several days	Not at all	Not at all	Several days	between 8:01 a.m. and 9:30 a.m.	Fairly refreshed	between 9:01 p.m. and 10:30 p.m.	between 9:31 a.m. and 4:30 p.m.	More likely a 'morning-type' than an 'evening-type'	7-8 hours per night	7-8 hours	8	HIGH chance of dozing or falling asleep	HIGH chance of dozing or falling asleep	SLIGHT chance of dozing or falling asleep	MODERATE chance of dozing or falling asleep	HIGH chance of dozing or falling asleep	would NEVER doze or fall asleep	would NEVER doze or fall asleep	would NEVER doze or fall asleep	No						1	1	2
8	108			Female	Not Hispanic or Latino							White (Caucasian)	19	ASU student	Technical Photography	Several days	Not at all	Not at all	Not at all	Several days	Not at all	Several days	Several days	Several days	between 8:01 a.m. and 9:30 a.m.	Fairly refreshed	between 9:01 p.m. and 10:30 p.m.	between 9:31 a.m. and 4:30 p.m.	More likely a 'morning-type' than an 'evening-type'	7-8 hours per night	7-8 hours	8	SLIGHT chance of dozing or falling asleep	SLIGHT chance of dozing or falling asleep	would NEVER doze or fall asleep	MODERATE chance of dozing or falling asleep	SLIGHT chance of dozing or falling asleep	would NEVER doze or fall asleep	would NEVER doze or fall asleep	would NEVER doze or fall asleep	No						1	0	0
8	109			Female	Not Hispanic or Latino							White (Caucasian)	20	ASU student	Computer Information systems	Several days	Not at all	Over half the days	Over half the days	Not at all	Not at all	Nearly every day	Not at all	Not at all	between 11:01 a.m. and noon	Fairly tired	between 2:01 a.m. and 3:00 a.m.	between 9:31 p.m. and midnight	Definitely an 'evening-type'	5-6 hours per night	7-8 hours	9	HIGH chance of dozing or falling asleep	HIGH chance of dozing or falling asleep	SLIGHT chance of dozing or falling asleep	SLIGHT chance of dozing or falling asleep	HIGH chance of dozing or falling asleep	would NEVER doze or fall asleep	SLIGHT chance of dozing or falling asleep	would NEVER doze or fall asleep	No						1	0	2
8	110			Male	Not Hispanic or Latino							White (Caucasian)	18	ASU student	Business Management	Not at all	Not at all	Not at all	Not at all	Not at all	Not at all	Not at all	Not at all	Not at all	between 8:01 a.m. and 9:30 a.m.	Fairly refreshed	between 9:01 p.m. and 10:30 p.m.	between 9:31 a.m. and 4:30 p.m.	More likely a 'morning-type' than an 'evening-type'	7-8 hours per night	6-7 hours	7	MODERATE chance of dozing or falling asleep	SLIGHT chance of dozing or falling asleep	would NEVER doze or fall asleep	MODERATE chance of dozing or falling asleep	SLIGHT chance of dozing or falling asleep	would NEVER doze or fall asleep	SLIGHT chance of dozing or falling asleep	would NEVER doze or fall asleep	No						0	0	0
8	111			Male	Not Hispanic or Latino							White (Caucasian)	20	ASU student		Not at all	Not at all	Not at all	Not at all	Several days	Several days	Not at all	Not at all	Not at all	between 8:01 a.m. and 9:30 a.m.	Fairly refreshed	between 10:31 p.m. and 12:30 a.m.	between 9:31 a.m. and 4:30 p.m.	More likely a 'morning-type' than an 'evening-type'	7-8 hours per night	8-9 hours	8	MODERATE chance of dozing or falling asleep	SLIGHT chance of dozing or falling asleep	would NEVER doze or fall asleep	would NEVER doze or fall asleep	HIGH chance of dozing or falling asleep	would NEVER doze or fall asleep	SLIGHT chance of dozing or falling asleep	would NEVER doze or fall asleep	No						0	0	0
8	112			Male	Not Hispanic or Latino							White (Caucasian)	19	ASU student	Marketing	Several days	Not at all	Several days	Several days	Several days	Several days	Several days	Not at all	Not at all	between 9:31 a.m. and 11:00 a.m.	Fairly tired	between 12:31 a.m. and 2:00 a.m.	between 4:31 p.m. and 9:30 p.m.	Definitely an 'evening-type'	7-8 hours per night	6-7 hours	8	SLIGHT chance of dozing or falling asleep	MODERATE chance of dozing or falling asleep	SLIGHT chance of dozing or falling asleep	MODERATE chance of dozing or falling asleep	HIGH chance of dozing or falling asleep	would NEVER doze or fall asleep	SLIGHT chance of dozing or falling asleep	would NEVER doze or fall asleep	No						1	0	1
8	114			Female	Not Hispanic or Latino							White (Caucasian)	34	ASU student	Health Promotion	Several days	Several days	Several days	Not at all	Several days	Several days	Several days	Several days	Not at all	between 9:31 a.m. and 11:00 a.m.	Fairly tired	between 10:31 p.m. and 12:30 a.m.	between 9:31 a.m. and 4:30 p.m.	Definitely a 'morning-type'	7-8 hours per night	>9 hours	8	SLIGHT chance of dozing or falling asleep	SLIGHT chance of dozing or falling asleep	would NEVER doze or fall asleep	SLIGHT chance of dozing or falling asleep	SLIGHT chance of dozing or falling asleep	would NEVER doze or fall asleep	would NEVER doze or fall asleep	would NEVER doze or fall asleep	No						1	1	1
8	115			Female	Not Hispanic or Latino							White (Caucasian)	19	ASU student	Sociology	Several days	Not at all	Several days	Several days	Several days	Not at all	Over half the days	Several days	Not at all	between 9:31 a.m. and 11:00 a.m.	Fairly tired	between 12:31 a.m. and 2:00 a.m.	between 4:31 p.m. and 9:30 p.m.	Definitely an 'evening-type'	7-8 hours per night	>9 hours	9	MODERATE chance of dozing or falling asleep	SLIGHT chance of dozing or falling asleep	MODERATE chance of dozing or falling asleep	SLIGHT chance of dozing or falling asleep	SLIGHT chance of dozing or falling asleep	would NEVER doze or fall asleep	would NEVER doze or fall asleep	would NEVER doze or fall asleep	No						1	0	1
8	116			Male	Not Hispanic or Latino							White (Caucasian)	18	ASU student		Several days	Several days	Several days	Not at all	Over half the days	Over half the days	Several days	Not at all	Several days	between 8:01 a.m. and 9:30 a.m.	Fairly tired	between 10:31 p.m. and 12:30 a.m.	between 9:31 a.m. and 4:30 p.m.	Definitely a 'morning-type'	7-8 hours per night	7-8 hours	8	MODERATE chance of dozing or falling asleep	HIGH chance of dozing or falling asleep	MODERATE chance of dozing or falling asleep	SLIGHT chance of dozing or falling asleep	HIGH chance of dozing or falling asleep	would NEVER doze or fall asleep	SLIGHT chance of dozing or falling asleep	would NEVER doze or fall asleep	No						1	1	1
8	117			Female	Not Hispanic or Latino							White (Caucasian)	18	ASU student	Business	Not at all	Not at all	Not at all	Not at all	Not at all	Not at all	Not at all	Not at all	Not at all	between 8:01 a.m. and 9:30 a.m.	Fairly refreshed	between 10:31 p.m. and 12:30 a.m.	between 9:31 a.m. and 4:30 p.m.	More likely a 'morning-type' than an 'evening-type'	7-8 hours per night	7-8 hours	8	MODERATE chance of dozing or falling asleep	SLIGHT chance of dozing or falling asleep	would NEVER doze or fall asleep	MODERATE chance of dozing or falling asleep	MODERATE chance of dozing or falling asleep	SLIGHT chance of dozing or falling asleep	would NEVER doze or fall asleep	would NEVER doze or fall asleep	No						0	0	0
8	118			Female	Not Hispanic or Latino							White (Caucasian)	18	ASU student	Pre- Nursing	Not at all	Not at all	Not at all	Not at all	Several days	Over half the days	Over half the days	Not at all	Not at all	between 5 a.m. and 6:30 a.m.	Fairly tired	between 9:01 p.m. and 10:30 p.m.	between 7:31 a.m. and 9:30 a.m.	Definitely a 'morning-type'	8-9 hours per night	8-9 hours	9	HIGH chance of dozing or falling asleep	HIGH chance of dozing or falling asleep	would NEVER doze or fall asleep	HIGH chance of dozing or falling asleep	HIGH chance of dozing or falling asleep	SLIGHT chance of dozing or falling asleep	MODERATE chance of dozing or falling asleep	SLIGHT chance of dozing or falling asleep	No						0	0	0
8	119			Female	Not Hispanic or Latino			Asian					24	ASU student	Social Work	Several days	Several days	Several days	Not at all	Not at all	Not at all	Over half the days	Not at all	Several days	between 9:31 a.m. and 11:00 a.m.	Fairly tired	between 12:31 a.m. and 2:00 a.m.	between 4:31 p.m. and 9:30 p.m.	Definitely an 'evening-type'	8-9 hours per night	<4 hours	10	would NEVER doze or fall asleep	MODERATE chance of dozing or falling asleep	SLIGHT chance of dozing or falling asleep	HIGH chance of dozing or falling asleep	HIGH chance of dozing or falling asleep	would NEVER doze or fall asleep	would NEVER doze or fall asleep	would NEVER doze or fall asleep	No						1	1	1
8	120			Male	Not Hispanic or Latino							White (Caucasian)	21	ASU student	History	Several days	Several days	Over half the days	Not at all	Several days	Not at all	Over half the days	Several days	Not at all	between 9:31 a.m. and 11:00 a.m.	Very tired	between 12:31 a.m. and 2:00 a.m.	between 4:31 p.m. and 9:30 p.m.	Definitely an 'evening-type'	7-8 hours per night	5-6 hours	10	SLIGHT chance of dozing or falling asleep	SLIGHT chance of dozing or falling asleep	MODERATE chance of dozing or falling asleep	SLIGHT chance of dozing or falling asleep	MODERATE chance of dozing or falling asleep	would NEVER doze or fall asleep	MODERATE chance of dozing or falling asleep	would NEVER doze or fall asleep	No						1	1	2
8	121			Female	Not Hispanic or Latino							White (Caucasian)	21	ASU student	Psychology	Several days	Several days	Several days	Several days	Several days	Not at all	Over half the days	Several days	Several days	between 9:31 a.m. and 11:00 a.m.	Very tired	between 12:31 a.m. and 2:00 a.m.	between 4:31 p.m. and 9:30 p.m.	Definitely an 'evening-type'	7-8 hours per night	6-7 hours	9	MODERATE chance of dozing or falling asleep	SLIGHT chance of dozing or falling asleep	SLIGHT chance of dozing or falling asleep	MODERATE chance of dozing or falling asleep	HIGH chance of dozing or falling asleep	would NEVER doze or fall asleep	would NEVER doze or fall asleep	would NEVER doze or fall asleep	No						1	1	1
8	122			Female	Not Hispanic or Latino			Asian					19	ASU student	Exercise science	Over half the days	Several days	Several days	Not at all	Several days	Not at all	Several days	Not at all	Not at all	between 11:01 a.m. and noon	Fairly tired	between 2:01 a.m. and 3:00 a.m.	between midnight and 4:30 a.m.	More likely an 'evening-type' than a 'morning-type'	6-7 hours per night	5-6 hours	9	MODERATE chance of dozing or falling asleep	SLIGHT chance of dozing or falling asleep	would NEVER doze or fall asleep	MODERATE chance of dozing or falling asleep	HIGH chance of dozing or falling asleep	would NEVER doze or fall asleep	SLIGHT chance of dozing or falling asleep	would NEVER doze or fall asleep	No						2	1	1
8	123			Female	Not Hispanic or Latino							White (Caucasian)	21	ASU student	Health promotion	Over half the days	Several days	Several days	Not at all	Several days	Not at all	Not at all	Over half the days	Over half the days	between 5 a.m. and 6:30 a.m.	Fairly refreshed	between 10:31 p.m. and 12:30 a.m.	between 9:31 a.m. and 4:30 p.m.	More likely a 'morning-type' than an 'evening-type'	7-8 hours per night	7-8 hours	8	SLIGHT chance of dozing or falling asleep	MODERATE chance of dozing or falling asleep	SLIGHT chance of dozing or falling asleep	MODERATE chance of dozing or falling asleep	HIGH chance of dozing or falling asleep	would NEVER doze or fall asleep	would NEVER doze or fall asleep	would NEVER doze or fall asleep	No						2	1	1
8	125			Female	Not Hispanic or Latino							White (Caucasian)	18	ASU student	Psychology	Several days	Not at all	Several days	Several days	Not at all	Several days	Several days	Not at all	Not at all	between 9:31 a.m. and 11:00 a.m.	Fairly tired	between 12:31 a.m. and 2:00 a.m.	between 9:31 a.m. and 4:30 p.m.	Definitely an 'evening-type'	7-8 hours per night	6-7 hours	8	SLIGHT chance of dozing or falling asleep	MODERATE chance of dozing or falling asleep	would NEVER doze or fall asleep	would NEVER doze or fall asleep	MODERATE chance of dozing or falling asleep	would NEVER doze or fall asleep	SLIGHT chance of dozing or falling asleep	would NEVER doze or fall asleep	No						1	0	1
9	127			Female	Not Hispanic or Latino							White (Caucasian)	17	ASU student	English and Communications	Not at all	Not at all	Several days	Not at all	Nearly every day	Nearly every day	Several days	Not at all	Not at all	between 6:31 a.m. and 8:00 a.m.	Fairly tired	between 2:01 a.m. and 3:00 a.m.	between midnight and 4:30 a.m.	Definitely an 'evening-type'	<4 hours per night	<4 hours	4	would NEVER doze or fall asleep	SLIGHT chance of dozing or falling asleep	SLIGHT chance of dozing or falling asleep	would NEVER doze or fall asleep	would NEVER doze or fall asleep	would NEVER doze or fall asleep	would NEVER doze or fall asleep	would NEVER doze or fall asleep	No						0	0	1
9	128			Female	Not Hispanic or Latino						Black or African American		18	ASU student		Several days	Not at all	Several days	Not at all	Not at all	Not at all	Several days	Not at all	Not at all	between 9:31 a.m. and 11:00 a.m.	Very tired	between 10:31 p.m. and 12:30 a.m.	between 9:31 a.m. and 4:30 p.m.	Definitely an 'evening-type'	5-6 hours per night	5-6 hours	7.5	MODERATE chance of dozing or falling asleep	SLIGHT chance of dozing or falling asleep	would NEVER doze or fall asleep	SLIGHT chance of dozing or falling asleep	HIGH chance of dozing or falling asleep	would NEVER doze or fall asleep	would NEVER doze or fall asleep	would NEVER doze or fall asleep	No						1	0	1
9	129			Male	Not Hispanic or Latino							White (Caucasian)	18	ASU student		Over half the days	Several days	Several days	Not at all	Not at all	Several days	Several days	Several days	Several days	between 9:31 a.m. and 11:00 a.m.	Fairly tired	between 12:31 a.m. and 2:00 a.m.	between 4:31 p.m. and 9:30 p.m.	Definitely an 'evening-type'	7-8 hours per night	7-8 hours	8.5	SLIGHT chance of dozing or falling asleep	SLIGHT chance of dozing or falling asleep	MODERATE chance of dozing or falling asleep	SLIGHT chance of dozing or falling asleep	MODERATE chance of dozing or falling asleep	would NEVER doze or fall asleep	SLIGHT chance of dozing or falling asleep	would NEVER doze or fall asleep	No						2	1	1
9	130			Male	Not Hispanic or Latino							White (Caucasian)	19	ASU student	dietetics	Not at all	Not at all	Not at all	Not at all	Not at all	Not at all	Not at all	Not at all	Not at all	between 8:01 a.m. and 9:30 a.m.	Fairly refreshed	between 10:31 p.m. and 12:30 a.m.	between 9:31 a.m. and 4:30 p.m.	More likely a 'morning-type' than an 'evening-type'	7-8 hours per night	7-8 hours	7.5	SLIGHT chance of dozing or falling asleep	MODERATE chance of dozing or falling asleep	would NEVER doze or fall asleep	SLIGHT chance of dozing or falling asleep	MODERATE chance of dozing or falling asleep	would NEVER doze or fall asleep	would NEVER doze or fall asleep	would NEVER doze or fall asleep	No						0	0	0
9	132			Male	Not Hispanic or Latino							White (Caucasian)	22	ASU student	General Management	Not at all	Not at all	Not at all	Not at all	Not at all	Several days	Not at all	Not at all	Not at all	between 9:31 a.m. and 11:00 a.m.	Fairly tired	between 12:31 a.m. and 2:00 a.m.	between 4:31 p.m. and 9:30 p.m.	Definitely an 'evening-type'	7-8 hours per night	8-9 hours	7	would NEVER doze or fall asleep	SLIGHT chance of dozing or falling asleep	would NEVER doze or fall asleep	would NEVER doze or fall asleep	SLIGHT chance of dozing or falling asleep	would NEVER doze or fall asleep	would NEVER doze or fall asleep	would NEVER doze or fall asleep	No						0	0	0
9	133			Male	Not Hispanic or Latino							White (Caucasian)	21	ASU student	Chemistry	Several days	Not at all	Several days	Not at all	Not at all	Not at all	Not at all	Not at all	Not at all	between 8:01 a.m. and 9:30 a.m.	Fairly refreshed	between 10:31 p.m. and 12:30 a.m.	between 9:31 a.m. and 4:30 p.m.	More likely a 'morning-type' than an 'evening-type'	8-9 hours per night	8-9 hours	8.5	MODERATE chance of dozing or falling asleep	SLIGHT chance of dozing or falling asleep	would NEVER doze or fall asleep	SLIGHT chance of dozing or falling asleep	MODERATE chance of dozing or falling asleep	would NEVER doze or fall asleep	MODERATE chance of dozing or falling asleep	would NEVER doze or fall asleep	No						1	0	1
9	134			Male	Not Hispanic or Latino							White (Caucasian)	20	ASU student	Accounting	Several days	Several days	Not at all	Not at all	Not at all	Not at all	Not at all	Not at all	Several days	between 11:01 a.m. and noon	Fairly tired	between 2:01 a.m. and 3:00 a.m.	between 4:31 p.m. and 9:30 p.m.	Definitely an 'evening-type'	7-8 hours per night	8-9 hours	7.5	SLIGHT chance of dozing or falling asleep	SLIGHT chance of dozing or falling asleep	SLIGHT chance of dozing or falling asleep	MODERATE chance of dozing or falling asleep	MODERATE chance of dozing or falling asleep	would NEVER doze or fall asleep	would NEVER doze or fall asleep	would NEVER doze or fall asleep	No						1	1	0
9	136			Female	Not Hispanic or Latino					Native Hawaiian or Other Pacific Islander			20	ASU student		Several days	Several days	Several days	Not at all	Several days	Not at all	Over half the days	Several days	Not at all	between 11:01 a.m. and noon	Very tired	between 12:31 a.m. and 2:00 a.m.	between 9:31 p.m. and midnight	More likely an 'evening-type' than a 'morning-type'	5-6 hours per night	5-6 hours	8	MODERATE chance of dozing or falling asleep	MODERATE chance of dozing or falling asleep	would NEVER doze or fall asleep	HIGH chance of dozing or falling asleep	MODERATE chance of dozing or falling asleep	would NEVER doze or fall asleep	SLIGHT chance of dozing or falling asleep	would NEVER doze or fall asleep	No						1	1	1
9	137			Female	Not Hispanic or Latino							White (Caucasian)	39	ASU faculty		Several days	Several days	Several days	Several days	Several days	Several days	Over half the days	Several days	Not at all	between 6:31 a.m. and 8:00 a.m.	Fairly tired	between 10:31 p.m. and 12:30 a.m.	between 7:31 a.m. and 9:30 a.m.	More likely a 'morning-type' than an 'evening-type'	6-7 hours per night	6-7 hours	8	SLIGHT chance of dozing or falling asleep	SLIGHT chance of dozing or falling asleep	would NEVER doze or fall asleep	HIGH chance of dozing or falling asleep	SLIGHT chance of dozing or falling asleep	would NEVER doze or fall asleep	would NEVER doze or fall asleep	would NEVER doze or fall asleep	No						1	1	1
9	138			Female	Not Hispanic or Latino							White (Caucasian)	18	ASU student	Elementary Education	Several days	Several days	Several days	Not at all	Several days	Several days	Several days	Not at all	Several days	between 11:01 a.m. and noon	Very tired	between 2:01 a.m. and 3:00 a.m.	between 9:31 p.m. and midnight	Definitely an 'evening-type'	6-7 hours per night	7-8 hours	8	HIGH chance of dozing or falling asleep	SLIGHT chance of dozing or falling asleep	SLIGHT chance of dozing or falling asleep	SLIGHT chance of dozing or falling asleep	MODERATE chance of dozing or falling asleep	would NEVER doze or fall asleep	SLIGHT chance of dozing or falling asleep	would NEVER doze or fall asleep	No						1	1	1
9	140			Female	Not Hispanic or Latino							White (Caucasian)	18	ASU student	Apparel Design and Merchandising	Nearly every day	Several days	Several days	Several days	Not at all	Not at all	Not at all	Several days	Several days	between 8:01 a.m. and 9:30 a.m.	Fairly refreshed	between 10:31 p.m. and 12:30 a.m.	between 9:31 a.m. and 4:30 p.m.	More likely a 'morning-type' than an 'evening-type'	6-7 hours per night	6-7 hours	9	SLIGHT chance of dozing or falling asleep	SLIGHT chance of dozing or falling asleep	would NEVER doze or fall asleep	would NEVER doze or fall asleep	MODERATE chance of dozing or falling asleep	would NEVER doze or fall asleep	SLIGHT chance of dozing or falling asleep	would NEVER doze or fall asleep	No						3	1	1
9	141			Female	Not Hispanic or Latino							White (Caucasian)	21	ASU student		Several days	Several days	Several days	Several days	Not at all	Not at all	Nearly every day	Not at all	Over half the days	between 8:01 a.m. and 9:30 a.m.	Fairly refreshed	between 10:31 p.m. and 12:30 a.m.	between 9:31 a.m. and 4:30 p.m.	More likely a 'morning-type' than an 'evening-type'	7-8 hours per night	7-8 hours	8	MODERATE chance of dozing or falling asleep	HIGH chance of dozing or falling asleep	SLIGHT chance of dozing or falling asleep	SLIGHT chance of dozing or falling asleep	HIGH chance of dozing or falling asleep	would NEVER doze or fall asleep	SLIGHT chance of dozing or falling asleep	would NEVER doze or fall asleep	No						1	1	1
9	142			Male	Not Hispanic or Latino							White (Caucasian)	18	ASU student	Accounting	Several days	Several days	Several days	Not at all	Several days	Not at all	Several days	Not at all	Not at all	between 9:31 a.m. and 11:00 a.m.	Fairly tired	between 12:31 a.m. and 2:00 a.m.	between 4:31 p.m. and 9:30 p.m.	Definitely an 'evening-type'	6-7 hours per night	7-8 hours	10	SLIGHT chance of dozing or falling asleep	MODERATE chance of dozing or falling asleep	would NEVER doze or fall asleep	MODERATE chance of dozing or falling asleep	HIGH chance of dozing or falling asleep	would NEVER doze or fall asleep	would NEVER doze or fall asleep	would NEVER doze or fall asleep	No						1	1	1
9	144			Male	Not Hispanic or Latino							White (Caucasian)	19	ASU student	Psychology	Several days	Not at all	Not at all	Several days	Over half the days	Nearly every day	Over half the days	Several days	Not at all	between 11:01 a.m. and noon	Very tired	between 8 p.m. and 9:00 p.m.	between 4:31 p.m. and 9:30 p.m.	Definitely an 'evening-type'	8-9 hours per night	5-6 hours	10.5	HIGH chance of dozing or falling asleep	MODERATE chance of dozing or falling asleep	MODERATE chance of dozing or falling asleep	HIGH chance of dozing or falling asleep	HIGH chance of dozing or falling asleep	would NEVER doze or fall asleep	SLIGHT chance of dozing or falling asleep	would NEVER doze or fall asleep	No						1	0	0
9	145			Male	Not Hispanic or Latino							White (Caucasian)	24	ASU student		Several days	Not at all	Several days	Not at all	Not at all	Not at all	Not at all	Not at all	Not at all	between 6:31 a.m. and 8:00 a.m.	Fairly refreshed	between 10:31 p.m. and 12:30 a.m.	between 9:31 a.m. and 4:30 p.m.	Definitely a 'morning-type'	6-7 hours per night	7-8 hours	7	MODERATE chance of dozing or falling asleep	HIGH chance of dozing or falling asleep	would NEVER doze or fall asleep	HIGH chance of dozing or falling asleep	HIGH chance of dozing or falling asleep	would NEVER doze or fall asleep	SLIGHT chance of dozing or falling asleep	would NEVER doze or fall asleep	No						1	0	1
10	148			Male	Not Hispanic or Latino							White (Caucasian)	27	ASU student		Several days	Several days	Several days	Several days	Over half the days	Over half the days	Several days	Several days	Not at all	between 6:31 a.m. and 8:00 a.m.	Fairly tired	between 9:01 p.m. and 10:30 p.m.	between 9:31 a.m. and 4:30 p.m.	More likely a 'morning-type' than an 'evening-type'	4-5 hours per night	4-5 hours	6	SLIGHT chance of dozing or falling asleep	would NEVER doze or fall asleep	HIGH chance of dozing or falling asleep	would NEVER doze or fall asleep	MODERATE chance of dozing or falling asleep	would NEVER doze or fall asleep	SLIGHT chance of dozing or falling asleep	would NEVER doze or fall asleep	No						1	1	1
10	149			Female	Not Hispanic or Latino							White (Caucasian)	20	ASU student	Communication and science disorders	Several days	Several days	Several days	Not at all	Nearly every day	Over half the days	Several days	Not at all	Not at all	between 11:01 a.m. and noon	Very tired	between 2:01 a.m. and 3:00 a.m.	between 4:31 p.m. and 9:30 p.m.	Definitely an 'evening-type'	4-5 hours per night	5-6 hours	8	HIGH chance of dozing or falling asleep	SLIGHT chance of dozing or falling asleep	MODERATE chance of dozing or falling asleep	HIGH chance of dozing or falling asleep	SLIGHT chance of dozing or falling asleep	would NEVER doze or fall asleep	SLIGHT chance of dozing or falling asleep	SLIGHT chance of dozing or falling asleep	No						1	1	1
10	150			Female	Not Hispanic or Latino							White (Caucasian)	23	ASU student	GE Psych	Several days	Several days	Several days	Not at all	Several days	Not at all	Not at all	Not at all	Not at all	between 6:31 a.m. and 8:00 a.m.	Fairly tired	between 10:31 p.m. and 12:30 a.m.	between 9:31 a.m. and 4:30 p.m.	More likely a 'morning-type' than an 'evening-type'	7-8 hours per night	8-9 hours	7.5	HIGH chance of dozing or falling asleep	SLIGHT chance of dozing or falling asleep	would NEVER doze or fall asleep	SLIGHT chance of dozing or falling asleep	MODERATE chance of dozing or falling asleep	would NEVER doze or fall asleep	would NEVER doze or fall asleep	would NEVER doze or fall asleep	No						1	1	1
10	151			Female	Not Hispanic or Latino							White (Caucasian)	22	ASU student	Graduate for Master's in Nutrition	Several days	Several days	Not at all	Not at all	Not at all	Not at all	Several days	Not at all	Not at all	between 6:31 a.m. and 8:00 a.m.	Fairly refreshed	between 10:31 p.m. and 12:30 a.m.	between 9:31 a.m. and 4:30 p.m.	More likely a 'morning-type' than an 'evening-type'	7-8 hours per night	7-8 hours	7	MODERATE chance of dozing or falling asleep	SLIGHT chance of dozing or falling asleep	would NEVER doze or fall asleep	SLIGHT chance of dozing or falling asleep	MODERATE chance of dozing or falling asleep	would NEVER doze or fall asleep	would NEVER doze or fall asleep	would NEVER doze or fall asleep	No						1	1	0
10	153			Male	Not Hispanic or Latino							White (Caucasian)	27	ASU student	Middle Grades Ed	Several days	Several days	Not at all	Not at all	Not at all	Over half the days	Several days	Not at all	Not at all	between 11:01 a.m. and noon	Fairly tired	between 2:01 a.m. and 3:00 a.m.	between 9:31 p.m. and midnight	Definitely an 'evening-type'	6-7 hours per night	6-7 hours	8	would NEVER doze or fall asleep	would NEVER doze or fall asleep	would NEVER doze or fall asleep	would NEVER doze or fall asleep	MODERATE chance of dozing or falling asleep	would NEVER doze or fall asleep	would NEVER doze or fall asleep	would NEVER doze or fall asleep	No						1	1	0
10	154			Female	Not Hispanic or Latino							White (Caucasian)	31	ASU student	mathematics	Several days	Several days	Several days	Not at all	Not at all	Not at all	Not at all	Not at all	Not at all	between 6:31 a.m. and 8:00 a.m.	Fairly refreshed	between 10:31 p.m. and 12:30 a.m.	between 9:31 a.m. and 4:30 p.m.	Definitely a 'morning-type'	7-8 hours per night	6-7 hours	8	SLIGHT chance of dozing or falling asleep	SLIGHT chance of dozing or falling asleep	would NEVER doze or fall asleep	MODERATE chance of dozing or falling asleep	SLIGHT chance of dozing or falling asleep	would NEVER doze or fall asleep	would NEVER doze or fall asleep	would NEVER doze or fall asleep	No						1	1	1
10	155			Male	Not Hispanic or Latino							White (Caucasian)	19	ASU student	Accounting	Not at all	Not at all	Not at all	Not at all	Not at all	Not at all	Several days	Not at all	Not at all	between 11:01 a.m. and noon	Fairly tired	between 2:01 a.m. and 3:00 a.m.	between 9:31 p.m. and midnight	Definitely an 'evening-type'	7-8 hours per night	>9 hours	8	MODERATE chance of dozing or falling asleep	HIGH chance of dozing or falling asleep	SLIGHT chance of dozing or falling asleep	SLIGHT chance of dozing or falling asleep	MODERATE chance of dozing or falling asleep	would NEVER doze or fall asleep	would NEVER doze or fall asleep	SLIGHT chance of dozing or falling asleep	No						0	0	0
11	156			Female	Not Hispanic or Latino							White (Caucasian)	18	ASU student	Child Development B-K	Several days	Not at all	Several days	Not at all	Several days	Over half the days	Several days	Not at all	Not at all	between 9:31 a.m. and 11:00 a.m.	Fairly tired	between 12:31 a.m. and 2:00 a.m.	between 9:31 p.m. and midnight	More likely an 'evening-type' than a 'morning-type'	8-9 hours per night	7-8 hours	10	MODERATE chance of dozing or falling asleep	MODERATE chance of dozing or falling asleep	MODERATE chance of dozing or falling asleep	MODERATE chance of dozing or falling asleep	HIGH chance of dozing or falling asleep	SLIGHT chance of dozing or falling asleep	MODERATE chance of dozing or falling asleep	would NEVER doze or fall asleep	No						1	0	1
11	157			Male	Not Hispanic or Latino							White (Caucasian)	19	ASU student	Chemistry	Several days	Several days	Several days	Several days	Several days	Not at all	Not at all	Several days	Several days	between 11:01 a.m. and noon	Fairly tired	between 12:31 a.m. and 2:00 a.m.	between 4:31 p.m. and 9:30 p.m.	Definitely an 'evening-type'	7-8 hours per night	6-7 hours	9	SLIGHT chance of dozing or falling asleep	SLIGHT chance of dozing or falling asleep	would NEVER doze or fall asleep	MODERATE chance of dozing or falling asleep	MODERATE chance of dozing or falling asleep	would NEVER doze or fall asleep	would NEVER doze or fall asleep	would NEVER doze or fall asleep	No						1	1	1
11	158			Female	Not Hispanic or Latino							White (Caucasian)	18	ASU student	Exercise Science	Not at all	Not at all	Not at all	Several days	Not at all	Several days	Over half the days	Several days	Several days	between 11:01 a.m. and noon	Fairly refreshed	between 2:01 a.m. and 3:00 a.m.	between midnight and 4:30 a.m.	Definitely an 'evening-type'	8-9 hours per night	8-9 hours	8	SLIGHT chance of dozing or falling asleep	MODERATE chance of dozing or falling asleep	would NEVER doze or fall asleep	MODERATE chance of dozing or falling asleep	HIGH chance of dozing or falling asleep	would NEVER doze or fall asleep	would NEVER doze or fall asleep	would NEVER doze or fall asleep	No						0	0	0
11	159			Female	Not Hispanic or Latino						Black or African American		18	ASU student	English	Not at all	Over half the days	Over half the days	Several days	Several days	Several days	Several days	Several days	Not at all	between 11:01 a.m. and noon	Very tired	between 2:01 a.m. and 3:00 a.m.	between 9:31 p.m. and midnight	Definitely an 'evening-type'	7-8 hours per night	4-5 hours	9	SLIGHT chance of dozing or falling asleep	SLIGHT chance of dozing or falling asleep	MODERATE chance of dozing or falling asleep	MODERATE chance of dozing or falling asleep	HIGH chance of dozing or falling asleep	would NEVER doze or fall asleep	would NEVER doze or fall asleep	would NEVER doze or fall asleep	No						0	2	2
11	160			Female	Not Hispanic or Latino							White (Caucasian)	28	ASU student	now a Psych Alumni	Several days	Several days	Several days	Not at all	Not at all	Several days	Over half the days	Several days	Not at all	between 9:31 a.m. and 11:00 a.m.	Fairly tired	between 12:31 a.m. and 2:00 a.m.	between 4:31 p.m. and 9:30 p.m.	Definitely an 'evening-type'	7-8 hours per night	8-9 hours	8.3	SLIGHT chance of dozing or falling asleep	SLIGHT chance of dozing or falling asleep	SLIGHT chance of dozing or falling asleep	HIGH chance of dozing or falling asleep	SLIGHT chance of dozing or falling asleep	would NEVER doze or fall asleep	would NEVER doze or fall asleep	would NEVER doze or fall asleep	No						1	1	1
11	161			Female	Not Hispanic or Latino							White (Caucasian)	18	ASU student	Comm/EMB	Not at all	Several days	Several days	Not at all	Several days	Not at all	Not at all	Not at all	Not at all	between 9:31 a.m. and 11:00 a.m.	Fairly tired	between 2:01 a.m. and 3:00 a.m.	between 9:31 p.m. and midnight	Definitely an 'evening-type'	5-6 hours per night	4-5 hours	5	MODERATE chance of dozing or falling asleep	MODERATE chance of dozing or falling asleep	SLIGHT chance of dozing or falling asleep	HIGH chance of dozing or falling asleep	MODERATE chance of dozing or falling asleep	would NEVER doze or fall asleep	SLIGHT chance of dozing or falling asleep	would NEVER doze or fall asleep	No						0	1	1
11	162			Male	Not Hispanic or Latino							White (Caucasian)	20	ASU student	Choral Music Education	Several days	Not at all	Several days	Not at all	Not at all	Not at all	Not at all	Not at all	Not at all	between 9:31 a.m. and 11:00 a.m.	Fairly refreshed	between 12:31 a.m. and 2:00 a.m.	between 4:31 p.m. and 9:30 p.m.	Definitely an 'evening-type'	7-8 hours per night	5-6 hours	8	HIGH chance of dozing or falling asleep	HIGH chance of dozing or falling asleep	MODERATE chance of dozing or falling asleep	HIGH chance of dozing or falling asleep	HIGH chance of dozing or falling asleep	would NEVER doze or fall asleep	MODERATE chance of dozing or falling asleep	would NEVER doze or fall asleep	No						1	0	1
11	163			Male	Not Hispanic or Latino							White (Caucasian)	30	ASU staff		Several days	Not at all	Not at all	Not at all	Not at all	Not at all	Several days	Not at all	Not at all	between 8:01 a.m. and 9:30 a.m.	Fairly refreshed	between 9:01 p.m. and 10:30 p.m.	between 9:31 a.m. and 4:30 p.m.	Definitely a 'morning-type'	7-8 hours per night	7-8 hours	8	SLIGHT chance of dozing or falling asleep	would NEVER doze or fall asleep	would NEVER doze or fall asleep	would NEVER doze or fall asleep	MODERATE chance of dozing or falling asleep	would NEVER doze or fall asleep	SLIGHT chance of dozing or falling asleep	would NEVER doze or fall asleep	No						1	0	0
12	166			Male	Not Hispanic or Latino							White (Caucasian)	20	ASU student	Interdisciplinary Studies	Nearly every day	Several days	Several days	Not at all	Not at all	Not at all	Nearly every day	Over half the days	Several days	between 9:31 a.m. and 11:00 a.m.	Very tired	between 12:31 a.m. and 2:00 a.m.	between 9:31 a.m. and 4:30 p.m.	Definitely an 'evening-type'	6-7 hours per night	6-7 hours	7	SLIGHT chance of dozing or falling asleep	would NEVER doze or fall asleep	would NEVER doze or fall asleep	MODERATE chance of dozing or falling asleep	SLIGHT chance of dozing or falling asleep	would NEVER doze or fall asleep	would NEVER doze or fall asleep	would NEVER doze or fall asleep	No						3	1	1
12	168			Male	Not Hispanic or Latino							White (Caucasian)	18	ASU student	Biology	Not at all	Not at all	Several days	Not at all	Not at all	Several days	Not at all	Not at all	Not at all	between 8:01 a.m. and 9:30 a.m.	Fairly refreshed	between 9:01 p.m. and 10:30 p.m.	between 9:31 a.m. and 4:30 p.m.	More likely a 'morning-type' than an 'evening-type'	8-9 hours per night	8-9 hours	9	SLIGHT chance of dozing or falling asleep	SLIGHT chance of dozing or falling asleep	would NEVER doze or fall asleep	would NEVER doze or fall asleep	MODERATE chance of dozing or falling asleep	would NEVER doze or fall asleep	would NEVER doze or fall asleep	would NEVER doze or fall asleep	No						0	0	1
12	170			Female	Not Hispanic or Latino							White (Caucasian)	28	Not affiliated with ASU		Several days	Not at all	Several days	Not at all	Several days	Not at all	Several days	Several days	Not at all	between 9:31 a.m. and 11:00 a.m.	Very tired	between 10:31 p.m. and 12:30 a.m.	between 9:31 a.m. and 4:30 p.m.	Definitely an 'evening-type'	6-7 hours per night	5-6 hours	8	HIGH chance of dozing or falling asleep	HIGH chance of dozing or falling asleep	SLIGHT chance of dozing or falling asleep	HIGH chance of dozing or falling asleep	MODERATE chance of dozing or falling asleep	would NEVER doze or fall asleep	SLIGHT chance of dozing or falling asleep	would NEVER doze or fall asleep	No						1	0	1
12	171			Male	Not Hispanic or Latino							White (Caucasian)	39	ASU staff		Not at all	Not at all	Not at all	Not at all	Several days	Not at all	Several days	Not at all	Not at all	between 5 a.m. and 6:30 a.m.	Fairly refreshed	between 10:31 p.m. and 12:30 a.m.	between 9:31 a.m. and 4:30 p.m.	More likely a 'morning-type' than an 'evening-type'	6-7 hours per night	6-7 hours	7	MODERATE chance of dozing or falling asleep	SLIGHT chance of dozing or falling asleep	SLIGHT chance of dozing or falling asleep	SLIGHT chance of dozing or falling asleep	HIGH chance of dozing or falling asleep	would NEVER doze or fall asleep	SLIGHT chance of dozing or falling asleep	would NEVER doze or fall asleep	No						0	0	0
12	173			Female	Not Hispanic or Latino							White (Caucasian)	22	ASU student		Several days	Not at all	Not at all	Several days	Not at all	Not at all	Several days	Several days	Not at all	between 11:01 a.m. and noon	Very tired	between 2:01 a.m. and 3:00 a.m.	between midnight and 4:30 a.m.	Definitely an 'evening-type'	5-6 hours per night	4-5 hours	10	HIGH chance of dozing or falling asleep	would NEVER doze or fall asleep	MODERATE chance of dozing or falling asleep	MODERATE chance of dozing or falling asleep	HIGH chance of dozing or falling asleep	would NEVER doze or fall asleep	SLIGHT chance of dozing or falling asleep	would NEVER doze or fall asleep	No						1	0	0
12	177			Female	Not Hispanic or Latino							White (Caucasian)	18	ASU student	Nutrition and Foods	Several days	Several days	Several days	Not at all	Several days	Not at all	Several days	Several days	Not at all	between 6:31 a.m. and 8:00 a.m.	Fairly tired	between 10:31 p.m. and 12:30 a.m.	between 7:31 a.m. and 9:30 a.m.	More likely a 'morning-type' than an 'evening-type'	6-7 hours per night	7-8 hours	7	MODERATE chance of dozing or falling asleep	MODERATE chance of dozing or falling asleep	would NEVER doze or fall asleep	SLIGHT chance of dozing or falling asleep	MODERATE chance of dozing or falling asleep	would NEVER doze or fall asleep	SLIGHT chance of dozing or falling asleep	would NEVER doze or fall asleep	No						1	1	1
12	178			Female	Hispanic or Latino							White (Caucasian)	20	ASU student	Spanish	Not at all	Not at all	Several days	Not at all	Not at all	Not at all	Not at all	Not at all	Not at all	between 9:31 a.m. and 11:00 a.m.	Fairly tired	between 10:31 p.m. and 12:30 a.m.	between 4:31 p.m. and 9:30 p.m.	Definitely an 'evening-type'	7-8 hours per night	8-9 hours	8	MODERATE chance of dozing or falling asleep	SLIGHT chance of dozing or falling asleep	SLIGHT chance of dozing or falling asleep	would NEVER doze or fall asleep	MODERATE chance of dozing or falling asleep	would NEVER doze or fall asleep	SLIGHT chance of dozing or falling asleep	would NEVER doze or fall asleep	No						0	0	1
12	181			Male	Not Hispanic or Latino							White (Caucasian)	24	ASU student	Marketing	Not at all	Several days	Several days	Not at all	Not at all	Not at all	Not at all	Not at all	Not at all	between 5 a.m. and 6:30 a.m.	Fairly refreshed	between 9:01 p.m. and 10:30 p.m.	between 7:31 a.m. and 9:30 a.m.	Definitely a 'morning-type'	6-7 hours per night	5-6 hours	7.5	MODERATE chance of dozing or falling asleep	MODERATE chance of dozing or falling asleep	would NEVER doze or fall asleep	SLIGHT chance of dozing or falling asleep	MODERATE chance of dozing or falling asleep	would NEVER doze or fall asleep	MODERATE chance of dozing or falling asleep	would NEVER doze or fall asleep	No						0	1	1
12	182			Female	Not Hispanic or Latino							White (Caucasian)	22	ASU student	College Student Development	Several days	Several days	Several days	Not at all	Several days	Over half the days	Several days	Not at all	Not at all	between 6:31 a.m. and 8:00 a.m.	Very refreshed	between 10:31 p.m. and 12:30 a.m.	between 7:31 a.m. and 9:30 a.m.	Definitely a 'morning-type'	6-7 hours per night	7-8 hours	7.5	SLIGHT chance of dozing or falling asleep	SLIGHT chance of dozing or falling asleep	would NEVER doze or fall asleep	MODERATE chance of dozing or falling asleep	HIGH chance of dozing or falling asleep	would NEVER doze or fall asleep	would NEVER doze or fall asleep	would NEVER doze or fall asleep	No						1	1	1
12	183			Female	Not Hispanic or Latino					Native Hawaiian or Other Pacific Islander			24	ASU student		Several days	Several days	Over half the days	Several days	Not at all	Not at all	Several days	Several days	Not at all	between 9:31 a.m. and 11:00 a.m.	Fairly tired	between 8 p.m. and 9:00 p.m.	between 9:31 a.m. and 4:30 p.m.	More likely a 'morning-type' than an 'evening-type'	6-7 hours per night	5-6 hours	9	HIGH chance of dozing or falling asleep	SLIGHT chance of dozing or falling asleep	would NEVER doze or fall asleep	SLIGHT chance of dozing or falling asleep	HIGH chance of dozing or falling asleep	would NEVER doze or fall asleep	MODERATE chance of dozing or falling asleep	would NEVER doze or fall asleep	No						1	1	2
13	185			Female	Not Hispanic or Latino							White (Caucasian)	25	ASU student	Master's Professional School Counseling	Several days	Several days	Several days	Not at all	Not at all	Not at all	Not at all	Several days	Several days	between 8:01 a.m. and 9:30 a.m.	Fairly tired	between 8 p.m. and 9:00 p.m.	between 9:31 a.m. and 4:30 p.m.	More likely a 'morning-type' than an 'evening-type'	5-6 hours per night	5-6 hours	8	MODERATE chance of dozing or falling asleep	SLIGHT chance of dozing or falling asleep	would NEVER doze or fall asleep	MODERATE chance of dozing or falling asleep	HIGH chance of dozing or falling asleep	would NEVER doze or fall asleep	SLIGHT chance of dozing or falling asleep	would NEVER doze or fall asleep	No						1	1	1
13	187			Female	Not Hispanic or Latino							White (Caucasian)	21	ASU student	Nutrition and Food	Several days	Not at all	Not at all	Not at all	Not at all	Not at all	Several days	Not at all	Not at all	between 8:01 a.m. and 9:30 a.m.	Fairly refreshed	between 10:31 p.m. and 12:30 a.m.	between 9:31 a.m. and 4:30 p.m.	More likely a 'morning-type' than an 'evening-type'	7-8 hours per night	8-9 hours	8.5	SLIGHT chance of dozing or falling asleep	SLIGHT chance of dozing or falling asleep	SLIGHT chance of dozing or falling asleep	SLIGHT chance of dozing or falling asleep	SLIGHT chance of dozing or falling asleep	would NEVER doze or fall asleep	would NEVER doze or fall asleep	would NEVER doze or fall asleep	No						1	0	0
13	188			Male	Not Hispanic or Latino							White (Caucasian)	22	ASU student	Psychology	Over half the days	Not at all	Over half the days	Not at all	Several days	Not at all	Several days	Over half the days	Not at all	between 8:01 a.m. and 9:30 a.m.	Fairly tired	between 12:31 a.m. and 2:00 a.m.	between 4:31 p.m. and 9:30 p.m.	Definitely an 'evening-type'	4-5 hours per night	4-5 hours	7	MODERATE chance of dozing or falling asleep	SLIGHT chance of dozing or falling asleep	would NEVER doze or fall asleep	SLIGHT chance of dozing or falling asleep	HIGH chance of dozing or falling asleep	would NEVER doze or fall asleep	SLIGHT chance of dozing or falling asleep	would NEVER doze or fall asleep	No						2	0	2
13	189			Male	Not Hispanic or Latino							White (Caucasian)	29	ASU student	Accounting	Several days	Several days	Several days	Not at all	Not at all	Several days	Several days	Several days	Several days	between 6:31 a.m. and 8:00 a.m.	Fairly tired	between 10:31 p.m. and 12:30 a.m.	between 9:31 a.m. and 4:30 p.m.	More likely a 'morning-type' than an 'evening-type'	6-7 hours per night	6-7 hours	7.5	MODERATE chance of dozing or falling asleep	SLIGHT chance of dozing or falling asleep	would NEVER doze or fall asleep	would NEVER doze or fall asleep	SLIGHT chance of dozing or falling asleep	would NEVER doze or fall asleep	SLIGHT chance of dozing or falling asleep	would NEVER doze or fall asleep	No						1	1	1
13	190			Male	Not Hispanic or Latino							White (Caucasian)	23	ASU student	Computer Science	Several days	Several days	Several days	Not at all	Not at all	Not at all	Not at all	Not at all	Several days	between 11:01 a.m. and noon	Fairly refreshed	between 2:01 a.m. and 3:00 a.m.	between 9:31 p.m. and midnight	More likely an 'evening-type' than a 'morning-type'	5-6 hours per night	5-6 hours	6.5	would NEVER doze or fall asleep	would NEVER doze or fall asleep	would NEVER doze or fall asleep	HIGH chance of dozing or falling asleep	SLIGHT chance of dozing or falling asleep	would NEVER doze or fall asleep	would NEVER doze or fall asleep	would NEVER doze or fall asleep	No						1	1	1
13	192			Male	Not Hispanic or Latino							White (Caucasian)	20	ASU student		Not at all	Not at all	Not at all	Not at all	Not at all	Several days	Several days	Not at all	Not at all	between 9:31 a.m. and 11:00 a.m.	Fairly tired	between 12:31 a.m. and 2:00 a.m.	between 4:31 p.m. and 9:30 p.m.	Definitely an 'evening-type'	7-8 hours per night	7-8 hours	9.5	SLIGHT chance of dozing or falling asleep	SLIGHT chance of dozing or falling asleep	would NEVER doze or fall asleep	MODERATE chance of dozing or falling asleep	would NEVER doze or fall asleep	would NEVER doze or fall asleep	would NEVER doze or fall asleep	would NEVER doze or fall asleep	No						0	0	0
13	193			Male	Not Hispanic or Latino							White (Caucasian)	20	ASU student	Sustainable development	Several days	Not at all	Several days	Several days	Several days	Several days	Over half the days	Several days	Several days	between 11:01 a.m. and noon	Very tired	between 12:31 a.m. and 2:00 a.m.	between 9:31 p.m. and midnight	Definitely an 'evening-type'	>9 hours per night	>9 hours	10	MODERATE chance of dozing or falling asleep	HIGH chance of dozing or falling asleep	MODERATE chance of dozing or falling asleep	SLIGHT chance of dozing or falling asleep	HIGH chance of dozing or falling asleep	would NEVER doze or fall asleep	SLIGHT chance of dozing or falling asleep	would NEVER doze or fall asleep	No						1	0	1
13	194			Female	Not Hispanic or Latino							White (Caucasian)	23	ASU student	Professional School Counseling (MA)	Several days	Not at all	Several days	Not at all	Several days	Not at all	Several days	Not at all	Not at all	between 8:01 a.m. and 9:30 a.m.	Fairly refreshed	between 10:31 p.m. and 12:30 a.m.	between 9:31 a.m. and 4:30 p.m.	More likely a 'morning-type' than an 'evening-type'	7-8 hours per night	6-7 hours	8	SLIGHT chance of dozing or falling asleep	would NEVER doze or fall asleep	would NEVER doze or fall asleep	would NEVER doze or fall asleep	SLIGHT chance of dozing or falling asleep	would NEVER doze or fall asleep	would NEVER doze or fall asleep	would NEVER doze or fall asleep	No						1	0	1
13	196			Female	Not Hispanic or Latino							White (Caucasian)	25	ASU student	Accounting	Several days	Over half the days	Several days	Several days	Not at all	Not at all	Over half the days	Several days	Not at all	between 11:01 a.m. and noon	Fairly tired	between 12:31 a.m. and 2:00 a.m.	between 4:31 p.m. and 9:30 p.m.	More likely an 'evening-type' than a 'morning-type'	6-7 hours per night	5-6 hours	9	SLIGHT chance of dozing or falling asleep	MODERATE chance of dozing or falling asleep	MODERATE chance of dozing or falling asleep	SLIGHT chance of dozing or falling asleep	HIGH chance of dozing or falling asleep	would NEVER doze or fall asleep	MODERATE chance of dozing or falling asleep	SLIGHT chance of dozing or falling asleep	No						1	2	1
13	197			Male	Not Hispanic or Latino							White (Caucasian)	32	ASU student	English Secondary Education	Several days	Several days	Several days	Several days	Several days	Not at all	Over half the days	Several days	Several days	between 6:31 a.m. and 8:00 a.m.	Fairly refreshed	between 9:01 p.m. and 10:30 p.m.	between 9:31 a.m. and 4:30 p.m.	More likely a 'morning-type' than an 'evening-type'	5-6 hours per night	6-7 hours	7	HIGH chance of dozing or falling asleep	MODERATE chance of dozing or falling asleep	would NEVER doze or fall asleep	SLIGHT chance of dozing or falling asleep	SLIGHT chance of dozing or falling asleep	would NEVER doze or fall asleep	would NEVER doze or fall asleep	would NEVER doze or fall asleep	No						1	1	1
13	198			Male	Not Hispanic or Latino							White (Caucasian)	23	ASU student	Industrial Design	Several days	Several days	Not at all	Not at all	Not at all	Over half the days	Several days	Several days	Not at all	between 9:31 a.m. and 11:00 a.m.	Very tired	between 12:31 a.m. and 2:00 a.m.	between 9:31 p.m. and midnight	Definitely an 'evening-type'	5-6 hours per night	<4 hours	7	HIGH chance of dozing or falling asleep	SLIGHT chance of dozing or falling asleep	MODERATE chance of dozing or falling asleep	HIGH chance of dozing or falling asleep	HIGH chance of dozing or falling asleep	would NEVER doze or fall asleep	MODERATE chance of dozing or falling asleep	would NEVER doze or fall asleep	No						1	1	0
13	200			Female	Not Hispanic or Latino							White (Caucasian)	22	ASU student	Middle Grades Education	Over half the days	Over half the days	Over half the days	Not at all	Several days	Not at all	Several days	Not at all	Not at all	between 11:01 a.m. and noon	Fairly tired	between 10:31 p.m. and 12:30 a.m.	between 9:31 p.m. and midnight	Definitely an 'evening-type'	4-5 hours per night	<4 hours	9	would NEVER doze or fall asleep	MODERATE chance of dozing or falling asleep	would NEVER doze or fall asleep	MODERATE chance of dozing or falling asleep	HIGH chance of dozing or falling asleep	would NEVER doze or fall asleep	would NEVER doze or fall asleep	would NEVER doze or fall asleep	No						2	2	2
13	201			Male	Not Hispanic or Latino							White (Caucasian)	22	ASU student	appropriate technology	Not at all	Several days	Several days	Not at all	Not at all	Not at all	Several days	Not at all	Several days	between 6:31 a.m. and 8:00 a.m.	Fairly refreshed	between 10:31 p.m. and 12:30 a.m.	between 9:31 a.m. and 4:30 p.m.	More likely a 'morning-type' than an 'evening-type'	5-6 hours per night	4-5 hours	7	would NEVER doze or fall asleep	would NEVER doze or fall asleep	would NEVER doze or fall asleep	would NEVER doze or fall asleep	SLIGHT chance of dozing or falling asleep	would NEVER doze or fall asleep	would NEVER doze or fall asleep	would NEVER doze or fall asleep	No						0	1	1
13	202			Female	Not Hispanic or Latino							White (Caucasian)	22	ASU student	geology	Several days	Not at all	Several days	Not at all	Not at all	Not at all	Several days	Not at all	Several days	between 11:01 a.m. and noon	Fairly tired	between 2:01 a.m. and 3:00 a.m.	between 4:31 p.m. and 9:30 p.m.	More likely an 'evening-type' than a 'morning-type'	5-6 hours per night	5-6 hours	9	MODERATE chance of dozing or falling asleep	MODERATE chance of dozing or falling asleep	MODERATE chance of dozing or falling asleep	HIGH chance of dozing or falling asleep	HIGH chance of dozing or falling asleep	SLIGHT chance of dozing or falling asleep	HIGH chance of dozing or falling asleep	SLIGHT chance of dozing or falling asleep	No						1	0	1
14	203			Female	Not Hispanic or Latino							White (Caucasian)	20	ASU student	Nutrition	Several days	Several days	Several days	Several days	Not at all	Not at all	Several days	Several days	Not at all	between 8:01 a.m. and 9:30 a.m.	Fairly tired	between 9:01 p.m. and 10:30 p.m.	between 9:31 a.m. and 4:30 p.m.	More likely a 'morning-type' than an 'evening-type'	7-8 hours per night	6-7 hours	8	SLIGHT chance of dozing or falling asleep	SLIGHT chance of dozing or falling asleep	SLIGHT chance of dozing or falling asleep	HIGH chance of dozing or falling asleep	HIGH chance of dozing or falling asleep	would NEVER doze or fall asleep	SLIGHT chance of dozing or falling asleep	would NEVER doze or fall asleep	No						1	1	1
14	204			Female	Not Hispanic or Latino							White (Caucasian)	23	ASU student	Graduate student and GTA - IOHRM Masters	Several days	Not at all	Several days	Not at all	Not at all	Several days	Not at all	Not at all	Not at all	between 6:31 a.m. and 8:00 a.m.	Fairly refreshed	between 9:01 p.m. and 10:30 p.m.	between 9:31 a.m. and 4:30 p.m.	Definitely a 'morning-type'	7-8 hours per night	7-8 hours	8.5	would NEVER doze or fall asleep	would NEVER doze or fall asleep	would NEVER doze or fall asleep	SLIGHT chance of dozing or falling asleep	MODERATE chance of dozing or falling asleep	would NEVER doze or fall asleep	would NEVER doze or fall asleep	would NEVER doze or fall asleep	No						1	0	1
14	205			Female	Not Hispanic or Latino							White (Caucasian)	23	ASU student	Psychology	Not at all	Not at all	Not at all	Not at all	Several days	Not at all	Several days	Not at all	Not at all	between 9:31 a.m. and 11:00 a.m.	Very tired	between 10:31 p.m. and 12:30 a.m.	between 9:31 a.m. and 4:30 p.m.	Definitely an 'evening-type'	5-6 hours per night	5-6 hours	8	SLIGHT chance of dozing or falling asleep	SLIGHT chance of dozing or falling asleep	would NEVER doze or fall asleep	SLIGHT chance of dozing or falling asleep	HIGH chance of dozing or falling asleep	would NEVER doze or fall asleep	would NEVER doze or fall asleep	would NEVER doze or fall asleep	No						0	0	0
14	208			Female	Not Hispanic or Latino							White (Caucasian)	18	ASU student	Elementary Education	Several days	Not at all	Not at all	Not at all	Several days	Several days	Not at all	Not at all	Not at all	between 6:31 a.m. and 8:00 a.m.	Fairly tired	between 10:31 p.m. and 12:30 a.m.	between 9:31 a.m. and 4:30 p.m.	More likely a 'morning-type' than an 'evening-type'	7-8 hours per night	7-8 hours	9	would NEVER doze or fall asleep	SLIGHT chance of dozing or falling asleep	MODERATE chance of dozing or falling asleep	HIGH chance of dozing or falling asleep	SLIGHT chance of dozing or falling asleep	would NEVER doze or fall asleep	would NEVER doze or fall asleep	would NEVER doze or fall asleep	No						1	0	0
14	209			Female	Not Hispanic or Latino							White (Caucasian)	19	ASU student	Social Work	Several days	Not at all	Not at all	Several days	Not at all	Several days	Several days	Several days	Not at all	between 8:01 a.m. and 9:30 a.m.	Fairly refreshed	between 10:31 p.m. and 12:30 a.m.	between 9:31 a.m. and 4:30 p.m.	More likely a 'morning-type' than an 'evening-type'	6-7 hours per night	6-7 hours	9	MODERATE chance of dozing or falling asleep	would NEVER doze or fall asleep	SLIGHT chance of dozing or falling asleep	MODERATE chance of dozing or falling asleep	HIGH chance of dozing or falling asleep	would NEVER doze or fall asleep	SLIGHT chance of dozing or falling asleep	would NEVER doze or fall asleep	No						1	0	0
14	211			Female	Not Hispanic or Latino						Black or African American		20	ASU student	Economics and International Business	Not at all	Not at all	Not at all	Not at all	Not at all	Not at all	Over half the days	Not at all	Several days	between 6:31 a.m. and 8:00 a.m.	Fairly tired	between 10:31 p.m. and 12:30 a.m.	between 7:31 a.m. and 9:30 a.m.	More likely a 'morning-type' than an 'evening-type'	6-7 hours per night	7-8 hours	7	SLIGHT chance of dozing or falling asleep	SLIGHT chance of dozing or falling asleep	MODERATE chance of dozing or falling asleep	HIGH chance of dozing or falling asleep	HIGH chance of dozing or falling asleep	would NEVER doze or fall asleep	MODERATE chance of dozing or falling asleep	would NEVER doze or fall asleep	No						0	0	0
14	212			Female	Not Hispanic or Latino							White (Caucasian)	18	ASU student		Several days	Not at all	Several days	Not at all	Several days	Not at all	Over half the days	Not at all	Not at all	between 6:31 a.m. and 8:00 a.m.	Fairly refreshed	between 10:31 p.m. and 12:30 a.m.	between 9:31 a.m. and 4:30 p.m.	Definitely a 'morning-type'	5-6 hours per night	5-6 hours	7.5	HIGH chance of dozing or falling asleep	SLIGHT chance of dozing or falling asleep	MODERATE chance of dozing or falling asleep	MODERATE chance of dozing or falling asleep	MODERATE chance of dozing or falling asleep	would NEVER doze or fall asleep	would NEVER doze or fall asleep	would NEVER doze or fall asleep	No						1	0	1
14	213			Female	Not Hispanic or Latino							White (Caucasian)	19	ASU student	management/entrepreneurship	Several days	Not at all	Not at all	Not at all	Several days	Not at all	Not at all	Not at all	Not at all	between 11:01 a.m. and noon	Fairly tired	between 10:31 p.m. and 12:30 a.m.	between 4:31 p.m. and 9:30 p.m.	Definitely an 'evening-type'	6-7 hours per night	5-6 hours	9	SLIGHT chance of dozing or falling asleep	SLIGHT chance of dozing or falling asleep	SLIGHT chance of dozing or falling asleep	SLIGHT chance of dozing or falling asleep	HIGH chance of dozing or falling asleep	would NEVER doze or fall asleep	SLIGHT chance of dozing or falling asleep	would NEVER doze or fall asleep	No						1	0	0
14	214			Male	Not Hispanic or Latino							White (Caucasian)	22	ASU student		Not at all	Not at all	Not at all	Not at all	Several days	Over half the days	Over half the days	Not at all	Not at all	between 8:01 a.m. and 9:30 a.m.	Fairly tired	between 9:01 p.m. and 10:30 p.m.	between 9:31 a.m. and 4:30 p.m.	More likely a 'morning-type' than an 'evening-type'	8-9 hours per night	8-9 hours	8	SLIGHT chance of dozing or falling asleep	HIGH chance of dozing or falling asleep	HIGH chance of dozing or falling asleep	MODERATE chance of dozing or falling asleep	MODERATE chance of dozing or falling asleep	would NEVER doze or fall asleep	SLIGHT chance of dozing or falling asleep	would NEVER doze or fall asleep	No						0	0	0
14	215			Female	Not Hispanic or Latino							White (Caucasian)	21	ASU student	Psychology	Several days	Not at all	Several days	Not at all	Over half the days	Over half the days	Over half the days	Several days	Not at all	between 11:01 a.m. and noon	Fairly tired	between 2:01 a.m. and 3:00 a.m.	between 4:31 p.m. and 9:30 p.m.	Definitely an 'evening-type'	5-6 hours per night	6-7 hours	9	MODERATE chance of dozing or falling asleep	would NEVER doze or fall asleep	would NEVER doze or fall asleep	SLIGHT chance of dozing or falling asleep	would NEVER doze or fall asleep	would NEVER doze or fall asleep	would NEVER doze or fall asleep	would NEVER doze or fall asleep	No						1	0	1
14	216			Female	Not Hispanic or Latino							White (Caucasian)	20	ASU student	North Carolina	Several days	Not at all	Several days	Not at all	Not at all	Not at all	Over half the days	Not at all	Not at all	between 8:01 a.m. and 9:30 a.m.	Fairly tired	between 12:31 a.m. and 2:00 a.m.	between 4:31 p.m. and 9:30 p.m.	Definitely an 'evening-type'	>9 hours per night	8-9 hours	8	would NEVER doze or fall asleep	SLIGHT chance of dozing or falling asleep	would NEVER doze or fall asleep	would NEVER doze or fall asleep	MODERATE chance of dozing or falling asleep	would NEVER doze or fall asleep	would NEVER doze or fall asleep	would NEVER doze or fall asleep	No						1	0	1
14	217			Male	Not Hispanic or Latino							White (Caucasian)	20	ASU student	Psychology	Several days	Several days	Several days	Several days	Several days	Not at all	Not at all	Several days	Several days	between 9:31 a.m. and 11:00 a.m.	Fairly refreshed	between 12:31 a.m. and 2:00 a.m.	between 4:31 p.m. and 9:30 p.m.	Definitely an 'evening-type'	6-7 hours per night	>9 hours	8	SLIGHT chance of dozing or falling asleep	SLIGHT chance of dozing or falling asleep	would NEVER doze or fall asleep	would NEVER doze or fall asleep	MODERATE chance of dozing or falling asleep	would NEVER doze or fall asleep	would NEVER doze or fall asleep	would NEVER doze or fall asleep	No						1	1	1
15	220			Female	Not Hispanic or Latino							White (Caucasian)	18	ASU student	Graphic design	Several days	Several days	Several days	Not at all	Over half the days	Not at all	Over half the days	Not at all	Several days	between 8:01 a.m. and 9:30 a.m.	Very tired	between 12:31 a.m. and 2:00 a.m.	between 9:31 p.m. and midnight	Definitely an 'evening-type'	6-7 hours per night	7-8 hours	8.5	MODERATE chance of dozing or falling asleep	SLIGHT chance of dozing or falling asleep	MODERATE chance of dozing or falling asleep	HIGH chance of dozing or falling asleep	HIGH chance of dozing or falling asleep	would NEVER doze or fall asleep	SLIGHT chance of dozing or falling asleep	would NEVER doze or fall asleep	No						1	1	1
15	221			Male	Not Hispanic or Latino							White (Caucasian)	20	ASU student		Several days	Several days	Several days	Not at all	Several days	Not at all	Several days	Not at all	Not at all	between 9:31 a.m. and 11:00 a.m.	Fairly refreshed	between 10:31 p.m. and 12:30 a.m.	between 9:31 a.m. and 4:30 p.m.	Definitely a 'morning-type'	5-6 hours per night	4-5 hours	8	MODERATE chance of dozing or falling asleep	SLIGHT chance of dozing or falling asleep	SLIGHT chance of dozing or falling asleep	SLIGHT chance of dozing or falling asleep	SLIGHT chance of dozing or falling asleep	would NEVER doze or fall asleep	SLIGHT chance of dozing or falling asleep	would NEVER doze or fall asleep	No						1	1	1
15	223			Female	Not Hispanic or Latino							White (Caucasian)	20	ASU student	Special Education-general	Several days	Several days	Several days	Not at all	Several days	Several days	Not at all	Not at all	Not at all	between 8:01 a.m. and 9:30 a.m.	Fairly refreshed	between 10:31 p.m. and 12:30 a.m.	between 9:31 a.m. and 4:30 p.m.	More likely a 'morning-type' than an 'evening-type'	6-7 hours per night	7-8 hours	8	SLIGHT chance of dozing or falling asleep	SLIGHT chance of dozing or falling asleep	would NEVER doze or fall asleep	SLIGHT chance of dozing or falling asleep	MODERATE chance of dozing or falling asleep	would NEVER doze or fall asleep	would NEVER doze or fall asleep	would NEVER doze or fall asleep	No						1	1	1
15	226			Female	Not Hispanic or Latino							White (Caucasian)	18	ASU student	Middle grades education	Several days	Several days	Over half the days	Several days	Not at all	Not at all	Several days	Not at all	Not at all	between 9:31 a.m. and 11:00 a.m.	Fairly tired	between 12:31 a.m. and 2:00 a.m.	between 9:31 a.m. and 4:30 p.m.	Definitely an 'evening-type'	6-7 hours per night	5-6 hours	8	SLIGHT chance of dozing or falling asleep	SLIGHT chance of dozing or falling asleep	MODERATE chance of dozing or falling asleep	HIGH chance of dozing or falling asleep	MODERATE chance of dozing or falling asleep	would NEVER doze or fall asleep	SLIGHT chance of dozing or falling asleep	would NEVER doze or fall asleep	No						1	1	2
15	227			Female	Not Hispanic or Latino							White (Caucasian)	18	ASU student	Elementary Education	Over half the days	Several days	Several days	Several days	Not at all	Not at all	Several days	Several days	Not at all	between 11:01 a.m. and noon	Fairly tired	between 12:31 a.m. and 2:00 a.m.	between 4:31 p.m. and 9:30 p.m.	Definitely an 'evening-type'	4-5 hours per night	5-6 hours	9	MODERATE chance of dozing or falling asleep	MODERATE chance of dozing or falling asleep	MODERATE chance of dozing or falling asleep	HIGH chance of dozing or falling asleep	HIGH chance of dozing or falling asleep	would NEVER doze or fall asleep	MODERATE chance of dozing or falling asleep	would NEVER doze or fall asleep	No						2	1	1
15	231			Male	Not Hispanic or Latino							White (Caucasian)	19	ASU student	Psychology	Several days	Several days	Nearly every day	Several days	Not at all	Not at all	Not at all	Several days	Several days	between 8:01 a.m. and 9:30 a.m.	Very refreshed	between 10:31 p.m. and 12:30 a.m.	between 9:31 a.m. and 4:30 p.m.	More likely a 'morning-type' than an 'evening-type'	7-8 hours per night	7-8 hours	8	SLIGHT chance of dozing or falling asleep	would NEVER doze or fall asleep	SLIGHT chance of dozing or falling asleep	MODERATE chance of dozing or falling asleep	HIGH chance of dozing or falling asleep	would NEVER doze or fall asleep	SLIGHT chance of dozing or falling asleep	would NEVER doze or fall asleep	No						1	1	3
15	234			Female	Not Hispanic or Latino							White (Caucasian)	22	ASU student		Several days	Several days	Not at all	Several days	Several days	Several days	Several days	Not at all	Not at all	between 6:31 a.m. and 8:00 a.m.	Fairly tired	between 10:31 p.m. and 12:30 a.m.	between 9:31 a.m. and 4:30 p.m.	More likely a 'morning-type' than an 'evening-type'	5-6 hours per night	7-8 hours	8	SLIGHT chance of dozing or falling asleep	would NEVER doze or fall asleep	HIGH chance of dozing or falling asleep	MODERATE chance of dozing or falling asleep	MODERATE chance of dozing or falling asleep	would NEVER doze or fall asleep	HIGH chance of dozing or falling asleep	would NEVER doze or fall asleep	No						1	1	0
15	235			Male	Not Hispanic or Latino							White (Caucasian)	19	ASU student	unknown	Over half the days	Several days	Over half the days	Not at all	Several days	Several days	Several days	Over half the days	Several days	between 11:01 a.m. and noon	Fairly refreshed	between 2:01 a.m. and 3:00 a.m.	between 9:31 p.m. and midnight	More likely an 'evening-type' than a 'morning-type'	6-7 hours per night	6-7 hours	8	MODERATE chance of dozing or falling asleep	MODERATE chance of dozing or falling asleep	SLIGHT chance of dozing or falling asleep	MODERATE chance of dozing or falling asleep	MODERATE chance of dozing or falling asleep	would NEVER doze or fall asleep	SLIGHT chance of dozing or falling asleep	would NEVER doze or fall asleep	No						2	1	2
15	236			Female	Not Hispanic or Latino							White (Caucasian)	18	ASU student		Several days	Several days	Several days	Several days	Several days	Over half the days	Over half the days	Not at all	Several days	between 11:01 a.m. and noon	Fairly tired	between 12:31 a.m. and 2:00 a.m.	between 9:31 a.m. and 4:30 p.m.	Definitely an 'evening-type'	5-6 hours per night	5-6 hours	8	HIGH chance of dozing or falling asleep	MODERATE chance of dozing or falling asleep	would NEVER doze or fall asleep	HIGH chance of dozing or falling asleep	HIGH chance of dozing or falling asleep	would NEVER doze or fall asleep	SLIGHT chance of dozing or falling asleep	would NEVER doze or fall asleep	No						1	1	1
15	238			Female	Not Hispanic or Latino							White (Caucasian)	19	ASU student	unknown	Several days	Not at all	Several days	Not at all	Several days	Several days	Not at all	Over half the days	Several days	between 9:31 a.m. and 11:00 a.m.	Fairly tired	between 12:31 a.m. and 2:00 a.m.	between 9:31 a.m. and 4:30 p.m.	Definitely an 'evening-type'	5-6 hours per night	5-6 hours	8	would NEVER doze or fall asleep	MODERATE chance of dozing or falling asleep	would NEVER doze or fall asleep	SLIGHT chance of dozing or falling asleep	SLIGHT chance of dozing or falling asleep	would NEVER doze or fall asleep	would NEVER doze or fall asleep	would NEVER doze or fall asleep	No						1	0	1
16	239			Female	Not Hispanic or Latino							White (Caucasian)	18	ASU student	Communication Studies	Several days	Several days	Several days	Not at all	Over half the days	Over half the days	Several days	Several days	Not at all	between 8:01 a.m. and 9:30 a.m.	Fairly refreshed	between 10:31 p.m. and 12:30 a.m.	between 9:31 a.m. and 4:30 p.m.	More likely a 'morning-type' than an 'evening-type'	6-7 hours per night	5-6 hours	8	SLIGHT chance of dozing or falling asleep	MODERATE chance of dozing or falling asleep	SLIGHT chance of dozing or falling asleep	HIGH chance of dozing or falling asleep	HIGH chance of dozing or falling asleep	would NEVER doze or fall asleep	SLIGHT chance of dozing or falling asleep	would NEVER doze or fall asleep	No						1	1	1
16	240			Male	Not Hispanic or Latino							White (Caucasian)	19	ASU student	Communications	Several days	Not at all	Several days	Not at all	Over half the days	Several days	Over half the days	Several days	Not at all	between 11:01 a.m. and noon	Very tired	between 2:01 a.m. and 3:00 a.m.	between 9:31 p.m. and midnight	Definitely an 'evening-type'	6-7 hours per night	5-6 hours	8	SLIGHT chance of dozing or falling asleep	SLIGHT chance of dozing or falling asleep	MODERATE chance of dozing or falling asleep	MODERATE chance of dozing or falling asleep	HIGH chance of dozing or falling asleep	would NEVER doze or fall asleep	SLIGHT chance of dozing or falling asleep	would NEVER doze or fall asleep	No						1	0	1
16	241			Female	Not Hispanic or Latino							White (Caucasian)	23	ASU student	Psychology(Health Studies)	Several days	Several days	Several days	Not at all	Several days	Several days	Several days	Several days	Several days	between 8:01 a.m. and 9:30 a.m.	Very tired	between 12:31 a.m. and 2:00 a.m.	between 4:31 p.m. and 9:30 p.m.	Definitely an 'evening-type'	5-6 hours per night	5-6 hours	7	SLIGHT chance of dozing or falling asleep	MODERATE chance of dozing or falling asleep	MODERATE chance of dozing or falling asleep	would NEVER doze or fall asleep	HIGH chance of dozing or falling asleep	would NEVER doze or fall asleep	SLIGHT chance of dozing or falling asleep	would NEVER doze or fall asleep	No						1	1	1
16	242			Male	Not Hispanic or Latino							White (Caucasian)	18	ASU student	Music Industry Studies	Several days	Not at all	Several days	Not at all	Not at all	Several days	Not at all	Over half the days	Not at all	between 9:31 a.m. and 11:00 a.m.	Very tired	between 12:31 a.m. and 2:00 a.m.	between 4:31 p.m. and 9:30 p.m.	Definitely an 'evening-type'	7-8 hours per night	6-7 hours	9	SLIGHT chance of dozing or falling asleep	MODERATE chance of dozing or falling asleep	SLIGHT chance of dozing or falling asleep	would NEVER doze or fall asleep	HIGH chance of dozing or falling asleep	SLIGHT chance of dozing or falling asleep	MODERATE chance of dozing or falling asleep	would NEVER doze or fall asleep	No						1	0	1
16	243			Male	Not Hispanic or Latino							White (Caucasian)	19	ASU student	Risk Management and Insurance	Not at all	Not at all	Several days	Not at all	Not at all	Not at all	Several days	Not at all	Not at all	between 11:01 a.m. and noon	Fairly tired	between 12:31 a.m. and 2:00 a.m.	between 4:31 p.m. and 9:30 p.m.	Definitely an 'evening-type'	6-7 hours per night	5-6 hours	8	SLIGHT chance of dozing or falling asleep	SLIGHT chance of dozing or falling asleep	would NEVER doze or fall asleep	MODERATE chance of dozing or falling asleep	HIGH chance of dozing or falling asleep	would NEVER doze or fall asleep	SLIGHT chance of dozing or falling asleep	would NEVER doze or fall asleep	No						0	0	1
16	244			Female	Not Hispanic or Latino							White (Caucasian)	18	ASU student		Not at all	Not at all	Not at all	Not at all	Not at all	Not at all	Several days	Several days	Not at all	between 11:01 a.m. and noon	Fairly tired	between 12:31 a.m. and 2:00 a.m.	between 9:31 a.m. and 4:30 p.m.	Definitely an 'evening-type'	8-9 hours per night	7-8 hours	8.9	would NEVER doze or fall asleep	would NEVER doze or fall asleep	SLIGHT chance of dozing or falling asleep	SLIGHT chance of dozing or falling asleep	SLIGHT chance of dozing or falling asleep	would NEVER doze or fall asleep	would NEVER doze or fall asleep	would NEVER doze or fall asleep	No						0	0	0
16	247			Male	Not Hispanic or Latino							White (Caucasian)	19	ASU student	Business Management	Several days	Not at all	Several days	Not at all	Not at all	Not at all	Several days	Several days	Not at all	between 9:31 a.m. and 11:00 a.m.	Very tired	between 12:31 a.m. and 2:00 a.m.	between 9:31 p.m. and midnight	Definitely an 'evening-type'	7-8 hours per night	6-7 hours	8.5	would NEVER doze or fall asleep	would NEVER doze or fall asleep	would NEVER doze or fall asleep	would NEVER doze or fall asleep	MODERATE chance of dozing or falling asleep	would NEVER doze or fall asleep	SLIGHT chance of dozing or falling asleep	would NEVER doze or fall asleep	No						1	0	1
16	249			Female	Not Hispanic or Latino							White (Caucasian)	20	ASU student		Several days	Not at all	Over half the days	Several days	Several days	Not at all	Not at all	Not at all	Not at all	between 9:31 a.m. and 11:00 a.m.	Very tired	between 10:31 p.m. and 12:30 a.m.	between 9:31 a.m. and 4:30 p.m.	Definitely an 'evening-type'	6-7 hours per night	6-7 hours	7.5	HIGH chance of dozing or falling asleep	SLIGHT chance of dozing or falling asleep	would NEVER doze or fall asleep	SLIGHT chance of dozing or falling asleep	MODERATE chance of dozing or falling asleep	would NEVER doze or fall asleep	SLIGHT chance of dozing or falling asleep	would NEVER doze or fall asleep	No						1	0	2
17	252			Female	Not Hispanic or Latino							White (Caucasian)	21	ASU student	Fermentation Science	Over half the days	Several days	Several days	Not at all	Over half the days	Over half the days	Not at all	Several days	Several days	between 6:31 a.m. and 8:00 a.m.	Fairly tired	between 10:31 p.m. and 12:30 a.m.	between 9:31 a.m. and 4:30 p.m.	More likely a 'morning-type' than an 'evening-type'	7-8 hours per night	7-8 hours	8	MODERATE chance of dozing or falling asleep	MODERATE chance of dozing or falling asleep	would NEVER doze or fall asleep	MODERATE chance of dozing or falling asleep	SLIGHT chance of dozing or falling asleep	would NEVER doze or fall asleep	would NEVER doze or fall asleep	would NEVER doze or fall asleep	No						2	1	1
17	253			Male	Not Hispanic or Latino							White (Caucasian)	18	ASU student	History	Not at all	Not at all	Not at all	Several days	Not at all	Not at all	Not at all	Not at all	Not at all	between 11:01 a.m. and noon	Fairly refreshed	between 2:01 a.m. and 3:00 a.m.	between 9:31 a.m. and 4:30 p.m.	Definitely an 'evening-type'	7-8 hours per night	6-7 hours	9	would NEVER doze or fall asleep	SLIGHT chance of dozing or falling asleep	SLIGHT chance of dozing or falling asleep	SLIGHT chance of dozing or falling asleep	MODERATE chance of dozing or falling asleep	would NEVER doze or fall asleep	would NEVER doze or fall asleep	would NEVER doze or fall asleep	No						0	0	0
17	254			Female	Not Hispanic or Latino							White (Caucasian)	21	ASU student	finance	Not at all	Not at all	Not at all	Not at all	Not at all	Not at all	Not at all	Not at all	Not at all	between 11:01 a.m. and noon	Fairly tired	between 10:31 p.m. and 12:30 a.m.	between 4:31 p.m. and 9:30 p.m.	Definitely an 'evening-type'	7-8 hours per night	7-8 hours	8	HIGH chance of dozing or falling asleep	SLIGHT chance of dozing or falling asleep	would NEVER doze or fall asleep	SLIGHT chance of dozing or falling asleep	HIGH chance of dozing or falling asleep	would NEVER doze or fall asleep	would NEVER doze or fall asleep	would NEVER doze or fall asleep	No						0	0	0
17	255			Male	Not Hispanic or Latino							White (Caucasian)	18	ASU student	Marketing	Several days	Not at all	Over half the days	Not at all	Not at all	Over half the days	Over half the days	Not at all	Not at all	between 11:01 a.m. and noon	Fairly tired	between 12:31 a.m. and 2:00 a.m.	between 4:31 p.m. and 9:30 p.m.	Definitely an 'evening-type'	5-6 hours per night	6-7 hours	8	MODERATE chance of dozing or falling asleep	SLIGHT chance of dozing or falling asleep	SLIGHT chance of dozing or falling asleep	SLIGHT chance of dozing or falling asleep	MODERATE chance of dozing or falling asleep	would NEVER doze or fall asleep	SLIGHT chance of dozing or falling asleep	would NEVER doze or fall asleep	No						1	0	2
No Show Day 1 (but signed up),,,,,,,Note, may have let us know after signing up that they needed to back out, or possibly just did not show Day 1
		Please tell us your first and last name	Please enter your valid e-mail address (e.g., johndoe@emailserver.edu) This is required if you wish to be entered into the database for eligibility and recruitment consideration for future cash-compensation research experiments	What is your gender?	What is your ethnicity?	What is your racial category?							What is your age?	Are you a student, faculty, or staff?		Over the last 2 weeks, how often have you been bothered by the following problems?									Considering only your own "feeling best" rhythm, at what time would you get up if you were entirely free to plan your day?	During the first half-hour after waking up in the morning, how tired do you feel?	At what time in the evening do you feel tired and, as a result, in need of sleep?	At what time of the day do you think you reach your "feeling best" peak?	One hears about "morning" and "evening" types of people. Which ONE of these types do you consider yourself to be?	Over the last 7 nights, what is the average amount of sleep you obtained each night?	Last night, how much sleep did you get?	What do you feel is the optimal amount of sleep for your personally to get each night? (optimal in terms of next day altertness, performance, and functionality.) Please enter a numeric response for optimal "hours per night." (decimals o.k.)	How likely are you to doze off or fall asleep in the following situations, in contrast to just feeling tired? This refers to your usual way of life in recent times. Even if you have not done some of these things recently, try to work out how they would have affected you.								Do you have any diagnosed sleep disorder?			past this column	numeric scoring for		Over the last 2 weeks, how often have you been bothered by the following problems?
GROUP	SUBJECT	Name:	Open-Ended Response	Response	Response	American Indian/Alaska Native	Asian	Native Hawaiian or Other Pacific Islander	Black or African American			White (Caucasian)	age (in years)	Response	If you are a student, what is your college major or anticipated major? (if unknown, please state "unknown")	Feeling nervous, anxious, or on edge	Not being able to stop or control worrying	Worrying too much about different things	Little interest or pleasure in doing things	Trouble relaxing	Being so restless that it is hard to sit still	Becoming easily annoyed or irritable	Feeling down, depressed, or hopeless	Feeling afraid as if something awful might happen	Response	Response	Response	Response	Response	Response	Response	Open-Ended Response	Sitting and reading	Watching TV	Sitting, inactive in a public place (e.g., a theater or a meeting)	As a passenger in a car for an hour	Lying down to rest in the afternoon when circumstances permit	Sitting and talking to someone	Sitting quietly after a lunch without alcohol	In a car, while stopped for a few minutes in traffic	Response	If Yes, what is it?		are calculations	Anxiety/Depression		Feeling nervous, anxious, or on edge	Not being able to stop or control worrying	Worrying too much about different things
3	21			Female	Not Hispanic or Latino							White (Caucasian)	21	ASU student		Several days	Several days	Several days	Not at all	Nearly every day	Over half the days	Several days	Not at all	Not at all	between 11:01 a.m. and noon	Fairly tired	between 2:01 a.m. and 3:00 a.m.	between 9:31 p.m. and midnight	Definitely an 'evening-type'	6-7 hours per night	8-9 hours	7	SLIGHT chance of dozing or falling asleep	SLIGHT chance of dozing or falling asleep	would NEVER doze or fall asleep	SLIGHT chance of dozing or falling asleep	would NEVER doze or fall asleep	would NEVER doze or fall asleep	would NEVER doze or fall asleep	would NEVER doze or fall asleep	No						1	1	1
3	22			Female	Not Hispanic or Latino							White (Caucasian)	26	ASU student		Several days	Not at all	Several days	Not at all	Several days	Not at all	Not at all	Not at all	Not at all	between 6:31 a.m. and 8:00 a.m.	Fairly refreshed	between 10:31 p.m. and 12:30 a.m.	between 9:31 a.m. and 4:30 p.m.	More likely a 'morning-type' than an 'evening-type'	7-8 hours per night	5-6 hours	7.5	would NEVER doze or fall asleep	SLIGHT chance of dozing or falling asleep	would NEVER doze or fall asleep	HIGH chance of dozing or falling asleep	HIGH chance of dozing or falling asleep	would NEVER doze or fall asleep	would NEVER doze or fall asleep	would NEVER doze or fall asleep	No						1	0	1
3	24			Male	Not Hispanic or Latino							White (Caucasian)	21	ASU student	Molecular Biology	Over half the days	Over half the days	Over half the days	Several days	Several days	Not at all	Several days	Several days	Not at all	between 9:31 a.m. and 11:00 a.m.	Very tired	between 12:31 a.m. and 2:00 a.m.	between 9:31 p.m. and midnight	Definitely an 'evening-type'	5-6 hours per night	4-5 hours	9	MODERATE chance of dozing or falling asleep	SLIGHT chance of dozing or falling asleep	SLIGHT chance of dozing or falling asleep	MODERATE chance of dozing or falling asleep	HIGH chance of dozing or falling asleep	would NEVER doze or fall asleep	MODERATE chance of dozing or falling asleep	would NEVER doze or fall asleep	No						2	2	2
3	25			Female	Not Hispanic or Latino							White (Caucasian)	28	ASU student	Communication Sciences and Disorders	Several days	Not at all	Several days	Several days	Several days	Not at all	Not at all	Not at all	Several days	between 8:01 a.m. and 9:30 a.m.	Very tired	between 12:31 a.m. and 2:00 a.m.	between 9:31 p.m. and midnight	More likely an 'evening-type' than a 'morning-type'	6-7 hours per night	4-5 hours	7.5	would NEVER doze or fall asleep	SLIGHT chance of dozing or falling asleep	SLIGHT chance of dozing or falling asleep	MODERATE chance of dozing or falling asleep	HIGH chance of dozing or falling asleep	would NEVER doze or fall asleep	SLIGHT chance of dozing or falling asleep	would NEVER doze or fall asleep	No						1	0	1
4	33			Female	Not Hispanic or Latino							White (Caucasian)	23	ASU student	Interdisciplinary Studies: Individually Designed	Over half the days	Several days	Several days	Not at all	Several days	Not at all	Not at all	Not at all	Not at all	between 6:31 a.m. and 8:00 a.m.	Fairly refreshed	between 8 p.m. and 9:00 p.m.	between 9:31 a.m. and 4:30 p.m.	Definitely a 'morning-type'	8-9 hours per night	8-9 hours	9	SLIGHT chance of dozing or falling asleep	HIGH chance of dozing or falling asleep	SLIGHT chance of dozing or falling asleep	would NEVER doze or fall asleep	MODERATE chance of dozing or falling asleep	would NEVER doze or fall asleep	would NEVER doze or fall asleep	would NEVER doze or fall asleep	No						2	1	1
4	38			Male	Not Hispanic or Latino							White (Caucasian)	20	ASU student	social work	Several days	Several days	Over half the days	Several days	Not at all	Several days	Several days	Several days	Not at all	between 9:31 a.m. and 11:00 a.m.	Very tired	between 2:01 a.m. and 3:00 a.m.	between 4:31 p.m. and 9:30 p.m.	More likely an 'evening-type' than a 'morning-type'	6-7 hours per night	8-9 hours	8	MODERATE chance of dozing or falling asleep	MODERATE chance of dozing or falling asleep	SLIGHT chance of dozing or falling asleep	SLIGHT chance of dozing or falling asleep	MODERATE chance of dozing or falling asleep	would NEVER doze or fall asleep	SLIGHT chance of dozing or falling asleep	would NEVER doze or fall asleep	No	I wasn't diagnosed but I take sleeping medicine cause I have trouble falling asleep.					1	1	2
5	44			Female	Not Hispanic or Latino							White (Caucasian)	22	ASU student	Geography	Several days	Several days	Several days	Several days	Several days	Not at all	Over half the days	Several days	Not at all	between 8:01 a.m. and 9:30 a.m.	Fairly refreshed	between 9:01 p.m. and 10:30 p.m.	between 7:31 a.m. and 9:30 a.m.	Definitely a 'morning-type'	8-9 hours per night	>9 hours	7.5	SLIGHT chance of dozing or falling asleep	SLIGHT chance of dozing or falling asleep	would NEVER doze or fall asleep	SLIGHT chance of dozing or falling asleep	would NEVER doze or fall asleep	would NEVER doze or fall asleep	SLIGHT chance of dozing or falling asleep	would NEVER doze or fall asleep	No						1	1	1
5	47			Female	Not Hispanic or Latino							White (Caucasian)	20	ASU student	Sustainable Development & Economics	Several days	Several days	Several days	Not at all	Not at all	Not at all	Several days	Several days	Several days	between 9:31 a.m. and 11:00 a.m.	Fairly tired	between 12:31 a.m. and 2:00 a.m.	between 9:31 p.m. and midnight	Definitely an 'evening-type'	6-7 hours per night	8-9 hours	8	HIGH chance of dozing or falling asleep	SLIGHT chance of dozing or falling asleep	would NEVER doze or fall asleep	SLIGHT chance of dozing or falling asleep	MODERATE chance of dozing or falling asleep	would NEVER doze or fall asleep	SLIGHT chance of dozing or falling asleep	would NEVER doze or fall asleep	No						1	1	1
5	49			Male	Not Hispanic or Latino							White (Caucasian)	19	ASU student	International Economics	Not at all	Not at all	Not at all	Not at all	Several days	Several days	Several days	Several days	Not at all	between 9:31 a.m. and 11:00 a.m.	Fairly tired	between 12:31 a.m. and 2:00 a.m.	between 4:31 p.m. and 9:30 p.m.	Definitely an 'evening-type'	7-8 hours per night	5-6 hours	9	MODERATE chance of dozing or falling asleep	MODERATE chance of dozing or falling asleep	SLIGHT chance of dozing or falling asleep	SLIGHT chance of dozing or falling asleep	would NEVER doze or fall asleep	would NEVER doze or fall asleep	would NEVER doze or fall asleep	would NEVER doze or fall asleep	No						0	0	0
5	54			Female	Not Hispanic or Latino							White (Caucasian)	18	ASU student	Unknown	Several days	Not at all	Several days	Not at all	Not at all	Not at all	Not at all	Not at all	Not at all	between 9:31 a.m. and 11:00 a.m.	Fairly tired	between 12:31 a.m. and 2:00 a.m.	between 4:31 p.m. and 9:30 p.m.	Definitely an 'evening-type'	6-7 hours per night	6-7 hours	9	SLIGHT chance of dozing or falling asleep	SLIGHT chance of dozing or falling asleep	MODERATE chance of dozing or falling asleep	HIGH chance of dozing or falling asleep	HIGH chance of dozing or falling asleep	would NEVER doze or fall asleep	SLIGHT chance of dozing or falling asleep	would NEVER doze or fall asleep	No						1	0	1
5	999			Male	Not Hispanic or Latino							White (Caucasian)	18	ASU student	Biology	Several days	Not at all	Several days	Not at all	Not at all	Not at all	Not at all	Not at all	Not at all	between 9:31 a.m. and 11:00 a.m.	Fairly tired	between 12:31 a.m. and 2:00 a.m.	between 9:31 a.m. and 4:30 p.m.	Definitely an 'evening-type'	6-7 hours per night	8-9 hours	9	MODERATE chance of dozing or falling asleep	SLIGHT chance of dozing or falling asleep	would NEVER doze or fall asleep	SLIGHT chance of dozing or falling asleep	MODERATE chance of dozing or falling asleep	would NEVER doze or fall asleep	SLIGHT chance of dozing or falling asleep	would NEVER doze or fall asleep	No						1	0	1
6	66			Male	Not Hispanic or Latino							White (Caucasian)	20	ASU student	Industrial Design	Several days	Not at all	Not at all	Not at all	Several days	Several days	Over half the days	Not at all	Not at all	between 11:01 a.m. and noon	Very tired	between 2:01 a.m. and 3:00 a.m.	between 9:31 p.m. and midnight	Definitely an 'evening-type'	7-8 hours per night	5-6 hours	10	SLIGHT chance of dozing or falling asleep	MODERATE chance of dozing or falling asleep	SLIGHT chance of dozing or falling asleep	HIGH chance of dozing or falling asleep	MODERATE chance of dozing or falling asleep	would NEVER doze or fall asleep	SLIGHT chance of dozing or falling asleep	would NEVER doze or fall asleep	No						1	0	0
6	72			Female	Not Hispanic or Latino							White (Caucasian)	21	ASU student	Finance and Banking, Rish Management and Insurance	Several days	Several days	Several days	Not at all	Several days	Several days	Several days	Not at all	Not at all	between 11:01 a.m. and noon	Very tired	between 12:31 a.m. and 2:00 a.m.	between 9:31 p.m. and midnight	Definitely an 'evening-type'	8-9 hours per night	7-8 hours	10	SLIGHT chance of dozing or falling asleep	MODERATE chance of dozing or falling asleep	would NEVER doze or fall asleep	HIGH chance of dozing or falling asleep	HIGH chance of dozing or falling asleep	would NEVER doze or fall asleep	SLIGHT chance of dozing or falling asleep	would NEVER doze or fall asleep	No						1	1	1
6	79			Male	Not Hispanic or Latino							White (Caucasian)	21	ASU student	Psychology Chemistry Double Major	Over half the days	Several days	Several days	Several days	Several days	Several days	Not at all	Not at all	Not at all	between 6:31 a.m. and 8:00 a.m.	Fairly tired	between 9:01 p.m. and 10:30 p.m.	between 9:31 a.m. and 4:30 p.m.	Definitely a 'morning-type'	6-7 hours per night	6-7 hours	8	SLIGHT chance of dozing or falling asleep	MODERATE chance of dozing or falling asleep	SLIGHT chance of dozing or falling asleep	would NEVER doze or fall asleep	SLIGHT chance of dozing or falling asleep	would NEVER doze or fall asleep	would NEVER doze or fall asleep	would NEVER doze or fall asleep	No						2	1	1
7	86			Female	Not Hispanic or Latino							White (Caucasian)	20	ASU student	Art	Several days	Not at all	Several days	Not at all	Not at all	Not at all	Not at all	Not at all	Not at all	between 9:31 a.m. and 11:00 a.m.	Fairly tired	between 10:31 p.m. and 12:30 a.m.	between 9:31 a.m. and 4:30 p.m.	More likely an 'evening-type' than a 'morning-type'	8-9 hours per night	8-9 hours	8.5	MODERATE chance of dozing or falling asleep	SLIGHT chance of dozing or falling asleep	would NEVER doze or fall asleep	SLIGHT chance of dozing or falling asleep	HIGH chance of dozing or falling asleep	would NEVER doze or fall asleep	would NEVER doze or fall asleep	would NEVER doze or fall asleep	No						1	0	1
7	91			Female	Not Hispanic or Latino							White (Caucasian)	21	ASU student	Psychology	Not at all	Several days	Several days	Not at all	Not at all	Not at all	Several days	Several days	Several days	between 9:31 a.m. and 11:00 a.m.	Fairly tired	between 9:01 p.m. and 10:30 p.m.	between 9:31 a.m. and 4:30 p.m.	More likely an 'evening-type' than a 'morning-type'	7-8 hours per night	7-8 hours	8	MODERATE chance of dozing or falling asleep	HIGH chance of dozing or falling asleep	would NEVER doze or fall asleep	would NEVER doze or fall asleep	HIGH chance of dozing or falling asleep	would NEVER doze or fall asleep	SLIGHT chance of dozing or falling asleep	would NEVER doze or fall asleep	No						0	1	1
7	101			Male	Not Hispanic or Latino							White (Caucasian)	18	ASU student	English Literary Studies	Several days	Several days	Over half the days	Not at all	Not at all	Several days	Not at all	Several days	Over half the days	between 8:01 a.m. and 9:30 a.m.	Fairly refreshed	between 10:31 p.m. and 12:30 a.m.	between 9:31 a.m. and 4:30 p.m.	Definitely an 'evening-type'	7-8 hours per night	7-8 hours	8	would NEVER doze or fall asleep	MODERATE chance of dozing or falling asleep	would NEVER doze or fall asleep	MODERATE chance of dozing or falling asleep	HIGH chance of dozing or falling asleep	would NEVER doze or fall asleep	would NEVER doze or fall asleep	would NEVER doze or fall asleep	No						1	1	2
8	124			Male	Not Hispanic or Latino							White (Caucasian)	19	ASU student	marketing and hospitality & tourism management	Not at all	Not at all	Not at all	Not at all	Not at all	Not at all	Not at all	Not at all	Not at all	between 9:31 a.m. and 11:00 a.m.	Fairly tired	between 12:31 a.m. and 2:00 a.m.	between 4:31 p.m. and 9:30 p.m.	Definitely an 'evening-type'	5-6 hours per night	5-6 hours	8.5	SLIGHT chance of dozing or falling asleep	SLIGHT chance of dozing or falling asleep	SLIGHT chance of dozing or falling asleep	would NEVER doze or fall asleep	would NEVER doze or fall asleep	would NEVER doze or fall asleep	would NEVER doze or fall asleep	would NEVER doze or fall asleep	No						0	0	0
10	147			Female	Hispanic or Latino							White (Caucasian)	29	Not affiliated with ASU		Over half the days	Over half the days	Over half the days	Several days	Not at all	Not at all	Several days	Several days	Several days	between 8:01 a.m. and 9:30 a.m.	Fairly tired	between 8 p.m. and 9:00 p.m.	between 9:31 a.m. and 4:30 p.m.	More likely a 'morning-type' than an 'evening-type'	6-7 hours per night	5-6 hours	8.5	would NEVER doze or fall asleep	would NEVER doze or fall asleep	SLIGHT chance of dozing or falling asleep	MODERATE chance of dozing or falling asleep	SLIGHT chance of dozing or falling asleep	would NEVER doze or fall asleep	would NEVER doze or fall asleep	would NEVER doze or fall asleep	No						2	2	2
11	164			Female	Not Hispanic or Latino							White (Caucasian)	18	ASU student	CIS	Several days	Several days	Several days	Several days	Several days	Several days	Not at all	Several days	Several days	between 8:01 a.m. and 9:30 a.m.	Fairly tired	between 12:31 a.m. and 2:00 a.m.	between 9:31 p.m. and midnight	Definitely an 'evening-type'	6-7 hours per night	5-6 hours	7	MODERATE chance of dozing or falling asleep	SLIGHT chance of dozing or falling asleep	would NEVER doze or fall asleep	would NEVER doze or fall asleep	SLIGHT chance of dozing or falling asleep	would NEVER doze or fall asleep	SLIGHT chance of dozing or falling asleep	would NEVER doze or fall asleep	No						1	1	1
11	165			Male	Not Hispanic or Latino							White (Caucasian)	20	ASU student	Psychology/Criminal Justice	Not at all	Several days	Over half the days	Several days	Several days	Over half the days	Several days	Not at all	Over half the days	between 6:31 a.m. and 8:00 a.m.	Fairly tired	between 10:31 p.m. and 12:30 a.m.	between 9:31 a.m. and 4:30 p.m.	More likely a 'morning-type' than an 'evening-type'	7-8 hours per night	7-8 hours	8.5	SLIGHT chance of dozing or falling asleep	SLIGHT chance of dozing or falling asleep	would NEVER doze or fall asleep	SLIGHT chance of dozing or falling asleep	would NEVER doze or fall asleep	would NEVER doze or fall asleep	MODERATE chance of dozing or falling asleep	would NEVER doze or fall asleep	No						0	1	2
12	172			Male	Not Hispanic or Latino							White (Caucasian)	19	ASU student	Graphic Arts and Imaging Technology	Several days	Several days	Several days	Several days	Several days	Several days	Several days	Not at all	Not at all	between 8:01 a.m. and 9:30 a.m.	Fairly tired	between 9:01 p.m. and 10:30 p.m.	between 9:31 a.m. and 4:30 p.m.	More likely a 'morning-type' than an 'evening-type'	6-7 hours per night	5-6 hours	8	would NEVER doze or fall asleep	would NEVER doze or fall asleep	would NEVER doze or fall asleep	would NEVER doze or fall asleep	MODERATE chance of dozing or falling asleep	would NEVER doze or fall asleep	SLIGHT chance of dozing or falling asleep	would NEVER doze or fall asleep	No						1	1	1
12	176			Male	Not Hispanic or Latino							White (Caucasian)	26	ASU student	Exercise Science	Several days	Several days	Not at all	Not at all	Not at all	Not at all	Several days	Several days	Not at all	between 6:31 a.m. and 8:00 a.m.	Fairly tired	between 10:31 p.m. and 12:30 a.m.	between 9:31 a.m. and 4:30 p.m.	More likely a 'morning-type' than an 'evening-type'	7-8 hours per night	5-6 hours	7	MODERATE chance of dozing or falling asleep	MODERATE chance of dozing or falling asleep	MODERATE chance of dozing or falling asleep	SLIGHT chance of dozing or falling asleep	HIGH chance of dozing or falling asleep	would NEVER doze or fall asleep	HIGH chance of dozing or falling asleep	SLIGHT chance of dozing or falling asleep	No						1	1	0
13	195			Female	Not Hispanic or Latino							White (Caucasian)	20	ASU student	Nutrition	Several days	Several days	Several days	Several days	Not at all	Not at all	Several days	Several days	Not at all	between 8:01 a.m. and 9:30 a.m.	Fairly tired	between 9:01 p.m. and 10:30 p.m.	between 9:31 a.m. and 4:30 p.m.	More likely a 'morning-type' than an 'evening-type'	7-8 hours per night	6-7 hours	8	SLIGHT chance of dozing or falling asleep	SLIGHT chance of dozing or falling asleep	SLIGHT chance of dozing or falling asleep	HIGH chance of dozing or falling asleep	HIGH chance of dozing or falling asleep	would NEVER doze or fall asleep	SLIGHT chance of dozing or falling asleep	would NEVER doze or fall asleep	No						1	1	1
13	186			Female	Not Hispanic or Latino				Black or African American				19	ASU student	pre-law	Over half the days	Several days	Over half the days	Several days	Several days	Not at all	Over half the days	Several days	Not at all	between 11:01 a.m. and noon	Very tired	between 2:01 a.m. and 3:00 a.m.	between 9:31 a.m. and 4:30 p.m.	Definitely an 'evening-type'	5-6 hours per night	5-6 hours	8	MODERATE chance of dozing or falling asleep	HIGH chance of dozing or falling asleep	SLIGHT chance of dozing or falling asleep	HIGH chance of dozing or falling asleep	MODERATE chance of dozing or falling asleep	would NEVER doze or fall asleep	HIGH chance of dozing or falling asleep	would NEVER doze or fall asleep	No						2	1	2
14	207			Female	Not Hispanic or Latino							White (Caucasian)	22	ASU student	Exercise science (preprofessional)	Several days	Not at all	Several days	Not at all	Several days	Several days	Several days	Not at all	Not at all	between 11:01 a.m. and noon	Very tired	between 2:01 a.m. and 3:00 a.m.	between 4:31 p.m. and 9:30 p.m.	Definitely an 'evening-type'	4-5 hours per night	<4 hours	9	SLIGHT chance of dozing or falling asleep	SLIGHT chance of dozing or falling asleep	would NEVER doze or fall asleep	MODERATE chance of dozing or falling asleep	HIGH chance of dozing or falling asleep	would NEVER doze or fall asleep	would NEVER doze or fall asleep	would NEVER doze or fall asleep	No						1	0	1
14	206			Male	Not Hispanic or Latino							White (Caucasian)	23	ASU student	Molecular Bio	Several days	Several days	Several days	Several days	Several days	Not at all	Not at all	Not at all	Not at all	between 9:31 a.m. and 11:00 a.m.	Very tired	between 12:31 a.m. and 2:00 a.m.	between 9:31 p.m. and midnight	More likely an 'evening-type' than a 'morning-type'	5-6 hours per night	4-5 hours	9	SLIGHT chance of dozing or falling asleep	MODERATE chance of dozing or falling asleep	would NEVER doze or fall asleep	MODERATE chance of dozing or falling asleep	HIGH chance of dozing or falling asleep	would NEVER doze or fall asleep	MODERATE chance of dozing or falling asleep	would NEVER doze or fall asleep	No						1	1	1
15	219			Male	Not Hispanic or Latino							White (Caucasian)	22	ASU student	History	Over half the days	Several days	Several days	Not at all	Several days	Several days	Several days	Several days	Several days	between 8:01 a.m. and 9:30 a.m.	Fairly tired	between 10:31 p.m. and 12:30 a.m.	between 9:31 a.m. and 4:30 p.m.	Definitely a 'morning-type'	6-7 hours per night	5-6 hours	9	SLIGHT chance of dozing or falling asleep	SLIGHT chance of dozing or falling asleep	would NEVER doze or fall asleep	MODERATE chance of dozing or falling asleep	MODERATE chance of dozing or falling asleep	would NEVER doze or fall asleep	MODERATE chance of dozing or falling asleep	would NEVER doze or fall asleep	No						2	1	1
15	224			Female	Not Hispanic or Latino							White (Caucasian)	20	ASU student	Education	Over half the days	Several days	Over half the days	Several days	Several days	Not at all	Several days	Several days	Not at all	between 9:31 a.m. and 11:00 a.m.	Fairly tired	between 12:31 a.m. and 2:00 a.m.	between 4:31 p.m. and 9:30 p.m.	Definitely an 'evening-type'	7-8 hours per night	5-6 hours	9	SLIGHT chance of dozing or falling asleep	MODERATE chance of dozing or falling asleep	would NEVER doze or fall asleep	SLIGHT chance of dozing or falling asleep	MODERATE chance of dozing or falling asleep	would NEVER doze or fall asleep	SLIGHT chance of dozing or falling asleep	would NEVER doze or fall asleep	No						2	1	2
15	230			Male	Not Hispanic or Latino							White (Caucasian)	21	ASU student	Public Administration	Several days	Not at all	Several days	Not at all	Several days	Several days	Over half the days	Not at all	Not at all	between 11:01 a.m. and noon	Fairly tired	between 12:31 a.m. and 2:00 a.m.	between 4:31 p.m. and 9:30 p.m.	More likely an 'evening-type' than a 'morning-type'	6-7 hours per night	6-7 hours	8	MODERATE chance of dozing or falling asleep	MODERATE chance of dozing or falling asleep	SLIGHT chance of dozing or falling asleep	SLIGHT chance of dozing or falling asleep	HIGH chance of dozing or falling asleep	would NEVER doze or fall asleep	MODERATE chance of dozing or falling asleep	would NEVER doze or fall asleep	No						1	0	1
15	233			Female	Not Hispanic or Latino				Black or African American				19	ASU student	Public Relations and Marketing	Several days	Several days	Several days	Several days	Several days	Not at all	Not at all	Not at all	Not at all	between 9:31 a.m. and 11:00 a.m.	Very tired	between 12:31 a.m. and 2:00 a.m.	between 4:31 p.m. and 9:30 p.m.	Definitely an 'evening-type'	6-7 hours per night	5-6 hours	7	MODERATE chance of dozing or falling asleep	SLIGHT chance of dozing or falling asleep	SLIGHT chance of dozing or falling asleep	would NEVER doze or fall asleep	MODERATE chance of dozing or falling asleep	SLIGHT chance of dozing or falling asleep	MODERATE chance of dozing or falling asleep	would NEVER doze or fall asleep	No						1	1	1
15	237			Male	Not Hispanic or Latino							White (Caucasian)	20	ASU student	biology	Several days	Several days	Several days	Not at all	Several days	Several days	Not at all	Several days	Not at all	between 5 a.m. and 6:30 a.m.	Very tired	between 2:01 a.m. and 3:00 a.m.	between 7:31 a.m. and 9:30 a.m.	Definitely a 'morning-type'	5-6 hours per night	5-6 hours	8	SLIGHT chance of dozing or falling asleep	HIGH chance of dozing or falling asleep	SLIGHT chance of dozing or falling asleep	SLIGHT chance of dozing or falling asleep	would NEVER doze or fall asleep	would NEVER doze or fall asleep	would NEVER doze or fall asleep	would NEVER doze or fall asleep	No						1	1	1
16	246			Female	Not Hispanic or Latino							White (Caucasian)	18	ASU student		Several days	Several days	Over half the days	Not at all	Several days	Several days	Over half the days	Not at all	Not at all	between 11:01 a.m. and noon	Fairly refreshed	between 12:31 a.m. and 2:00 a.m.	between 4:31 p.m. and 9:30 p.m.	Definitely an 'evening-type'	4-5 hours per night	6-7 hours	8	MODERATE chance of dozing or falling asleep	SLIGHT chance of dozing or falling asleep	would NEVER doze or fall asleep	MODERATE chance of dozing or falling asleep	HIGH chance of dozing or falling asleep	would NEVER doze or fall asleep	SLIGHT chance of dozing or falling asleep	would NEVER doze or fall asleep	No						1	1	2
16	248			Male	Not Hispanic or Latino							White (Caucasian)	19	ASU student	History Education	Not at all	Not at all	Not at all	Not at all	Not at all	Not at all	Not at all	Not at all	Not at all	between 9:31 a.m. and 11:00 a.m.	Fairly tired	between 10:31 p.m. and 12:30 a.m.	between 4:31 p.m. and 9:30 p.m.	Definitely an 'evening-type'	5-6 hours per night	5-6 hours	8	SLIGHT chance of dozing or falling asleep	SLIGHT chance of dozing or falling asleep	would NEVER doze or fall asleep	SLIGHT chance of dozing or falling asleep	MODERATE chance of dozing or falling asleep	would NEVER doze or fall asleep	SLIGHT chance of dozing or falling asleep	would NEVER doze or fall asleep	No						0	0	0
16	250			Male	Not Hispanic or Latino							White (Caucasian)	22	ASU student	Sustainable Development	Several days	Not at all	Not at all	Over half the days	Several days	Over half the days	Several days	Not at all	Not at all	between 11:01 a.m. and noon	Fairly tired	between 2:01 a.m. and 3:00 a.m.	between 9:31 p.m. and midnight	Definitely an 'evening-type'	8-9 hours per night	8-9 hours	9	SLIGHT chance of dozing or falling asleep	SLIGHT chance of dozing or falling asleep	SLIGHT chance of dozing or falling asleep	SLIGHT chance of dozing or falling asleep	MODERATE chance of dozing or falling asleep	would NEVER doze or fall asleep	MODERATE chance of dozing or falling asleep	would NEVER doze or fall asleep	No						1	0	0
Withdrew at some point after showing up Day 1 (again, possibly letting us know, possibly not)
		Please tell us your first and last name	Please enter your valid e-mail address (e.g., johndoe@emailserver.edu) This is required if you wish to be entered into the database for eligibility and recruitment consideration for future cash-compensation research experiments	What is your gender?	What is your ethnicity?	What is your racial category?							What is your age?	Are you a student, faculty, or staff?		Over the last 2 weeks, how often have you been bothered by the following problems?									Considering only your own "feeling best" rhythm, at what time would you get up if you were entirely free to plan your day?	During the first half-hour after waking up in the morning, how tired do you feel?	At what time in the evening do you feel tired and, as a result, in need of sleep?	At what time of the day do you think you reach your "feeling best" peak?	One hears about "morning" and "evening" types of people. Which ONE of these types do you consider yourself to be?	Over the last 7 nights, what is the average amount of sleep you obtained each night?	Last night, how much sleep did you get?	What do you feel is the optimal amount of sleep for your personally to get each night? (optimal in terms of next day altertness, performance, and functionality.) Please enter a numeric response for optimal "hours per night." (decimals o.k.)	How likely are you to doze off or fall asleep in the following situations, in contrast to just feeling tired? This refers to your usual way of life in recent times. Even if you have not done some of these things recently, try to work out how they would have affected you.								Do you have any diagnosed sleep disorder?			past this column	numeric scoring for		Over the last 2 weeks, how often have you been bothered by the following problems?
GROUP	SUBJECT	Name:	Open-Ended Response	Response	Response	American Indian/Alaska Native	Asian	Native Hawaiian or Other Pacific Islander	Black or African American			White (Caucasian)	age (in years)	Response	If you are a student, what is your college major or anticipated major? (if unknown, please state "unknown")	Feeling nervous, anxious, or on edge	Not being able to stop or control worrying	Worrying too much about different things	Little interest or pleasure in doing things	Trouble relaxing	Being so restless that it is hard to sit still	Becoming easily annoyed or irritable	Feeling down, depressed, or hopeless	Feeling afraid as if something awful might happen	Response	Response	Response	Response	Response	Response	Response	Open-Ended Response	Sitting and reading	Watching TV	Sitting, inactive in a public place (e.g., a theater or a meeting)	As a passenger in a car for an hour	Lying down to rest in the afternoon when circumstances permit	Sitting and talking to someone	Sitting quietly after a lunch without alcohol	In a car, while stopped for a few minutes in traffic	Response	If Yes, what is it?		are calculations	Anxiety/Depression		Feeling nervous, anxious, or on edge	Not being able to stop or control worrying	Worrying too much about different things
2	10			Male	Not Hispanic or Latino				Black or African American				18	ASU student	Political Science	Not at all	Not at all	Not at all	Not at all	Not at all	Not at all	Not at all	Not at all	Not at all	between 9:31 a.m. and 11:00 a.m.	Fairly refreshed	between 10:31 p.m. and 12:30 a.m.	between 4:31 p.m. and 9:30 p.m.	More likely an 'evening-type' than a 'morning-type'	6-7 hours per night	>9 hours	10	SLIGHT chance of dozing or falling asleep	MODERATE chance of dozing or falling asleep	would NEVER doze or fall asleep	MODERATE chance of dozing or falling asleep	HIGH chance of dozing or falling asleep	would NEVER doze or fall asleep	SLIGHT chance of dozing or falling asleep	would NEVER doze or fall asleep	No						0	0	0
4	26			Female	Not Hispanic or Latino							White (Caucasian)	22	ASU student	Master of Public Administration	Several days	Not at all	Not at all	Several days	Not at all	Not at all	Not at all	Several days	Not at all	between 8:01 a.m. and 9:30 a.m.	Fairly refreshed	between 9:01 p.m. and 10:30 p.m.	between 9:31 a.m. and 4:30 p.m.	Definitely a 'morning-type'	7-8 hours per night	>9 hours	8.5	SLIGHT chance of dozing or falling asleep	would NEVER doze or fall asleep	would NEVER doze or fall asleep	SLIGHT chance of dozing or falling asleep	MODERATE chance of dozing or falling asleep	would NEVER doze or fall asleep	would NEVER doze or fall asleep	would NEVER doze or fall asleep	No	chronic insomnia					1	0	0
4	31			Male	Not Hispanic or Latino							White (Caucasian)	27	ASU student	English Secondary Education	Several days	Not at all	Several days	Several days	Several days	Not at all	Several days	Several days	Several days	between 11:01 a.m. and noon	Fairly tired	between 10:31 p.m. and 12:30 a.m.	between 4:31 p.m. and 9:30 p.m.	Definitely an 'evening-type'	5-6 hours per night	6-7 hours	9	SLIGHT chance of dozing or falling asleep	SLIGHT chance of dozing or falling asleep	would NEVER doze or fall asleep	would NEVER doze or fall asleep	HIGH chance of dozing or falling asleep	would NEVER doze or fall asleep	MODERATE chance of dozing or falling asleep	SLIGHT chance of dozing or falling asleep	No						1	0	1
4	41			Female	Not Hispanic or Latino							White (Caucasian)	19	ASU student	Psychology	Nearly every day	Several days	Over half the days	Several days	Several days	Several days	Several days	Not at all	Not at all	between 9:31 a.m. and 11:00 a.m.	Fairly tired	between 12:31 a.m. and 2:00 a.m.	between 9:31 p.m. and midnight	Definitely an 'evening-type'	5-6 hours per night	5-6 hours	7.5	MODERATE chance of dozing or falling asleep	SLIGHT chance of dozing or falling asleep	MODERATE chance of dozing or falling asleep	would NEVER doze or fall asleep	HIGH chance of dozing or falling asleep	would NEVER doze or fall asleep	would NEVER doze or fall asleep	would NEVER doze or fall asleep	No						3	1	2
5	51			Female	Hispanic or Latino							White (Caucasian)	20	ASU student		Several days	Not at all	Not at all	Not at all	Not at all	Not at all	Several days	Not at all	Not at all	between 11:01 a.m. and noon	Very tired	between 12:31 a.m. and 2:00 a.m.	between 9:31 a.m. and 4:30 p.m.	Definitely an 'evening-type'	8-9 hours per night	6-7 hours	10	MODERATE chance of dozing or falling asleep	SLIGHT chance of dozing or falling asleep	SLIGHT chance of dozing or falling asleep	HIGH chance of dozing or falling asleep	HIGH chance of dozing or falling asleep	would NEVER doze or fall asleep	HIGH chance of dozing or falling asleep	would NEVER doze or fall asleep	No						1	0	0
5	53			Female	Not Hispanic or Latino							White (Caucasian)	19	ASU student	psychology	Several days	Several days	Over half the days	Several days	Over half the days	Over half the days	Several days	Several days	Not at all	between 8:01 a.m. and 9:30 a.m.	Very tired	between 8 p.m. and 9:00 p.m.	between 9:31 a.m. and 4:30 p.m.	Definitely a 'morning-type'	5-6 hours per night	4-5 hours	8	would NEVER doze or fall asleep	SLIGHT chance of dozing or falling asleep	would NEVER doze or fall asleep	HIGH chance of dozing or falling asleep	SLIGHT chance of dozing or falling asleep	would NEVER doze or fall asleep	would NEVER doze or fall asleep	would NEVER doze or fall asleep	No						1	1	2
6	76			Female	Not Hispanic or Latino							White (Caucasian)	25	ASU student		Not at all	Not at all	Not at all	Not at all	Not at all	Not at all	Not at all	Not at all	Not at all	between 6:31 a.m. and 8:00 a.m.	Fairly tired	between 9:01 p.m. and 10:30 p.m.	between 9:31 a.m. and 4:30 p.m.	Definitely a 'morning-type'	7-8 hours per night	8-9 hours	7.5	SLIGHT chance of dozing or falling asleep	HIGH chance of dozing or falling asleep	SLIGHT chance of dozing or falling asleep	HIGH chance of dozing or falling asleep	HIGH chance of dozing or falling asleep	SLIGHT chance of dozing or falling asleep	MODERATE chance of dozing or falling asleep	would NEVER doze or fall asleep	No						0	0	0
6	74			Male	Not Hispanic or Latino							White (Caucasian)	18	ASU student	Economics	Not at all	Not at all	Not at all	Not at all	Not at all	Not at all	Not at all	Not at all	Not at all	between 5 a.m. and 6:30 a.m.	Fairly refreshed	between 12:31 a.m. and 2:00 a.m.	between 7:31 a.m. and 9:30 a.m.	Definitely a 'morning-type'	6-7 hours per night	5-6 hours	7.5	SLIGHT chance of dozing or falling asleep	would NEVER doze or fall asleep	would NEVER doze or fall asleep	would NEVER doze or fall asleep	SLIGHT chance of dozing or falling asleep	would NEVER doze or fall asleep	would NEVER doze or fall asleep	would NEVER doze or fall asleep	No						0	0	0
7	94			Male	Not Hispanic or Latino							White (Caucasian)	27	ASU student	Sustainable Development	Several days	Several days	Several days	Several days	Several days	Over half the days	Several days	Several days	Several days	between 8:01 a.m. and 9:30 a.m.	Fairly tired	between 10:31 p.m. and 12:30 a.m.	between 4:31 p.m. and 9:30 p.m.	More likely an 'evening-type' than a 'morning-type'	8-9 hours per night	8-9 hours	8	HIGH chance of dozing or falling asleep	MODERATE chance of dozing or falling asleep	would NEVER doze or fall asleep	SLIGHT chance of dozing or falling asleep	SLIGHT chance of dozing or falling asleep	would NEVER doze or fall asleep	SLIGHT chance of dozing or falling asleep	would NEVER doze or fall asleep	No						1	1	1
7	96			Female	Not Hispanic or Latino							White (Caucasian)	19	ASU student		Several days	Several days	Several days	Not at all	Several days	Not at all	Several days	Several days	Not at all	between 9:31 a.m. and 11:00 a.m.	Fairly tired	between 8 p.m. and 9:00 p.m.	between 4:31 p.m. and 9:30 p.m.	More likely an 'evening-type' than a 'morning-type'	7-8 hours per night	6-7 hours	9	MODERATE chance of dozing or falling asleep	SLIGHT chance of dozing or falling asleep	SLIGHT chance of dozing or falling asleep	HIGH chance of dozing or falling asleep	HIGH chance of dozing or falling asleep	would NEVER doze or fall asleep	MODERATE chance of dozing or falling asleep	would NEVER doze or fall asleep	No						1	1	1
8	113			Female	Not Hispanic or Latino							White (Caucasian)	24	ASU student	Graduate Program Middle Grades Education	Not at all	Not at all	Not at all	Not at all	Not at all	Not at all	Not at all	Not at all	Not at all	between 6:31 a.m. and 8:00 a.m.	Fairly refreshed	between 10:31 p.m. and 12:30 a.m.	between 9:31 a.m. and 4:30 p.m.	Definitely a 'morning-type'	6-7 hours per night	6-7 hours	8.5	SLIGHT chance of dozing or falling asleep	MODERATE chance of dozing or falling asleep	would NEVER doze or fall asleep	MODERATE chance of dozing or falling asleep	HIGH chance of dozing or falling asleep	would NEVER doze or fall asleep	SLIGHT chance of dozing or falling asleep	would NEVER doze or fall asleep	No						0	0	0
9	126			Female	Not Hispanic or Latino							White (Caucasian)	18	ASU student	Unknown	Not at all	Not at all	Not at all	Not at all	Not at all	Not at all	Not at all	Several days	Not at all	between 9:31 a.m. and 11:00 a.m.	Fairly tired	between 12:31 a.m. and 2:00 a.m.	between 9:31 p.m. and midnight	More likely an 'evening-type' than a 'morning-type'	8-9 hours per night	7-8 hours	9	would NEVER doze or fall asleep	SLIGHT chance of dozing or falling asleep	SLIGHT chance of dozing or falling asleep	MODERATE chance of dozing or falling asleep	HIGH chance of dozing or falling asleep	would NEVER doze or fall asleep	SLIGHT chance of dozing or falling asleep	would NEVER doze or fall asleep	No						0	0	0
9	131			Male	Hispanic or Latino							White (Caucasian)	18	ASU student	Psychology	Not at all	Not at all	Not at all	Several days	Several days	Not at all	Several days	Several days	Not at all	between 11:01 a.m. and noon	Fairly tired	between 2:01 a.m. and 3:00 a.m.	between 9:31 p.m. and midnight	Definitely an 'evening-type'	6-7 hours per night	5-6 hours	5	would NEVER doze or fall asleep	SLIGHT chance of dozing or falling asleep	MODERATE chance of dozing or falling asleep	would NEVER doze or fall asleep	HIGH chance of dozing or falling asleep	would NEVER doze or fall asleep	SLIGHT chance of dozing or falling asleep	would NEVER doze or fall asleep	No						0	0	0
9	135			Female	Not Hispanic or Latino							White (Caucasian)	38	ASU staff		Not at all	Not at all	Not at all	Not at all	Not at all	Not at all	Several days	Not at all	Not at all	between 9:31 a.m. and 11:00 a.m.	Fairly tired	between 10:31 p.m. and 12:30 a.m.	between 4:31 p.m. and 9:30 p.m.	Definitely an 'evening-type'	5-6 hours per night	6-7 hours	8	SLIGHT chance of dozing or falling asleep	SLIGHT chance of dozing or falling asleep	would NEVER doze or fall asleep	would NEVER doze or fall asleep	SLIGHT chance of dozing or falling asleep	would NEVER doze or fall asleep	would NEVER doze or fall asleep	would NEVER doze or fall asleep	No						0	0	0
9	139			Female	Not Hispanic or Latino							White (Caucasian)	20	ASU student	Nutrition and Dietetics	Several days	Several days	Over half the days	Not at all	Several days	Several days	Not at all	Not at all	Not at all	between 9:31 a.m. and 11:00 a.m.	Very refreshed	between 9:01 p.m. and 10:30 p.m.	between 9:31 a.m. and 4:30 p.m.	Definitely a 'morning-type'	6-7 hours per night	6-7 hours	7.5	MODERATE chance of dozing or falling asleep	MODERATE chance of dozing or falling asleep	HIGH chance of dozing or falling asleep	MODERATE chance of dozing or falling asleep	MODERATE chance of dozing or falling asleep	would NEVER doze or fall asleep	SLIGHT chance of dozing or falling asleep	would NEVER doze or fall asleep	No						1	1	2
9	143			Male	Not Hispanic or Latino							White (Caucasian)	24	ASU student	Geography Masters student	Not at all	Not at all	Not at all	Not at all	Not at all	Not at all	Not at all	Not at all	Not at all	between 8:01 a.m. and 9:30 a.m.	Fairly refreshed	between 10:31 p.m. and 12:30 a.m.	between 9:31 a.m. and 4:30 p.m.	More likely a 'morning-type' than an 'evening-type'	7-8 hours per night	5-6 hours	8	MODERATE chance of dozing or falling asleep	MODERATE chance of dozing or falling asleep	SLIGHT chance of dozing or falling asleep	MODERATE chance of dozing or falling asleep	MODERATE chance of dozing or falling asleep	would NEVER doze or fall asleep	MODERATE chance of dozing or falling asleep	SLIGHT chance of dozing or falling asleep	No						0	0	0
9	146			Male	Not Hispanic or Latino							White (Caucasian)	27	ASU student	Economics/Finance and Banking	Not at all	Not at all	Not at all	Not at all	Not at all	Not at all	Not at all	Not at all	Not at all	between 8:01 a.m. and 9:30 a.m.	Fairly refreshed	between 10:31 p.m. and 12:30 a.m.	between 7:31 a.m. and 9:30 a.m.	More likely a 'morning-type' than an 'evening-type'	7-8 hours per night	6-7 hours	7	would NEVER doze or fall asleep	would NEVER doze or fall asleep	would NEVER doze or fall asleep	would NEVER doze or fall asleep	MODERATE chance of dozing or falling asleep	would NEVER doze or fall asleep	would NEVER doze or fall asleep	would NEVER doze or fall asleep	No						0	0	0
10	152			Female	Not Hispanic or Latino							White (Caucasian)	20	ASU student	Psychology	Several days	Several days	Not at all	Not at all	Not at all	Over half the days	Several days	Several days	Not at all	between 11:01 a.m. and noon	Fairly tired	between 12:31 a.m. and 2:00 a.m.	between 4:31 p.m. and 9:30 p.m.	Definitely an 'evening-type'	7-8 hours per night	8-9 hours	10	HIGH chance of dozing or falling asleep	SLIGHT chance of dozing or falling asleep	SLIGHT chance of dozing or falling asleep	MODERATE chance of dozing or falling asleep	SLIGHT chance of dozing or falling asleep	would NEVER doze or fall asleep	would NEVER doze or fall asleep	would NEVER doze or fall asleep	No						1	1	0
12	164			Male	Not Hispanic or Latino							White (Caucasian)	23	ASU student	Accounting	Over half the days	Several days	Over half the days	Several days	Several days	Several days	Not at all	Several days	Not at all	between 11:01 a.m. and noon	Very tired	between 12:31 a.m. and 2:00 a.m.	between 4:31 p.m. and 9:30 p.m.	Definitely an 'evening-type'	6-7 hours per night	6-7 hours	9	SLIGHT chance of dozing or falling asleep	SLIGHT chance of dozing or falling asleep	would NEVER doze or fall asleep	SLIGHT chance of dozing or falling asleep	MODERATE chance of dozing or falling asleep	would NEVER doze or fall asleep	would NEVER doze or fall asleep	would NEVER doze or fall asleep	No						2	1	2
12	184			Male	Not Hispanic or Latino							White (Caucasian)	25	ASU student	applied physics	Not at all	Not at all	Not at all	Not at all	Not at all	Not at all	Several days	Several days	Several days	between 8:01 a.m. and 9:30 a.m.	Fairly tired	between 9:01 p.m. and 10:30 p.m.	between 9:31 a.m. and 4:30 p.m.	More likely a 'morning-type' than an 'evening-type'	8-9 hours per night	8-9 hours	8	MODERATE chance of dozing or falling asleep	MODERATE chance of dozing or falling asleep	would NEVER doze or fall asleep	would NEVER doze or fall asleep	SLIGHT chance of dozing or falling asleep	would NEVER doze or fall asleep	would NEVER doze or fall asleep	would NEVER doze or fall asleep	No						0	0	0
12	165			Male	Not Hispanic or Latino							White (Caucasian)	24	ASU student	Music Therapy	Over half the days	Several days	Several days	Several days	Not at all	Not at all	Several days	Not at all	Not at all	between 6:31 a.m. and 8:00 a.m.	Fairly tired	between 10:31 p.m. and 12:30 a.m.	between 7:31 a.m. and 9:30 a.m.	More likely a 'morning-type' than an 'evening-type'	7-8 hours per night	6-7 hours	8	MODERATE chance of dozing or falling asleep	SLIGHT chance of dozing or falling asleep	would NEVER doze or fall asleep	SLIGHT chance of dozing or falling asleep	HIGH chance of dozing or falling asleep	would NEVER doze or fall asleep	SLIGHT chance of dozing or falling asleep	would NEVER doze or fall asleep	No						2	1	1
12	167			Female	Not Hispanic or Latino							White (Caucasian)	24	ASU student	Unknown	Not at all	Not at all	Not at all	Not at all	Not at all	Not at all	Not at all	Not at all	Not at all	between 11:01 a.m. and noon	Very tired	between 2:01 a.m. and 3:00 a.m.	between midnight and 4:30 a.m.	More likely an 'evening-type' than a 'morning-type'	4-5 hours per night	5-6 hours	5	SLIGHT chance of dozing or falling asleep	SLIGHT chance of dozing or falling asleep	SLIGHT chance of dozing or falling asleep	MODERATE chance of dozing or falling asleep	would NEVER doze or fall asleep	would NEVER doze or fall asleep	would NEVER doze or fall asleep	would NEVER doze or fall asleep	No						0	0	0
12	169			Female	Not Hispanic or Latino							White (Caucasian)	20	ASU student	Spanish Education	Several days	Several days	Several days	Several days	Several days	Several days	Several days	Several days	Not at all	between 8:01 a.m. and 9:30 a.m.	Fairly refreshed	between 8 p.m. and 9:00 p.m.	between 9:31 a.m. and 4:30 p.m.	More likely a 'morning-type' than an 'evening-type'	7-8 hours per night	>9 hours	7	SLIGHT chance of dozing or falling asleep	MODERATE chance of dozing or falling asleep	would NEVER doze or fall asleep	MODERATE chance of dozing or falling asleep	HIGH chance of dozing or falling asleep	would NEVER doze or fall asleep	SLIGHT chance of dozing or falling asleep	would NEVER doze or fall asleep	No						1	1	1
12	174			Male	Not Hispanic or Latino							White (Caucasian)	20	ASU student	Applied Physics	Several days	Several days	Several days	Not at all	Not at all	Not at all	Not at all	Not at all	Not at all	between 9:31 a.m. and 11:00 a.m.	Fairly tired	between 12:31 a.m. and 2:00 a.m.	between 4:31 p.m. and 9:30 p.m.	Definitely an 'evening-type'	7-8 hours per night	>9 hours	9	would NEVER doze or fall asleep	SLIGHT chance of dozing or falling asleep	would NEVER doze or fall asleep	would NEVER doze or fall asleep	HIGH chance of dozing or falling asleep	would NEVER doze or fall asleep	MODERATE chance of dozing or falling asleep	would NEVER doze or fall asleep	No						1	1	1
12	175			Female	Not Hispanic or Latino							White (Caucasian)	24	ASU student	Psychology	Several days	Several days	Several days	Not at all	Not at all	Not at all	Several days	Not at all	Not at all	between 9:31 a.m. and 11:00 a.m.	Fairly refreshed	between 12:31 a.m. and 2:00 a.m.	between 9:31 a.m. and 4:30 p.m.	Definitely a 'morning-type'	8-9 hours per night	7-8 hours	8	SLIGHT chance of dozing or falling asleep	would NEVER doze or fall asleep	SLIGHT chance of dozing or falling asleep	MODERATE chance of dozing or falling asleep	HIGH chance of dozing or falling asleep	SLIGHT chance of dozing or falling asleep	MODERATE chance of dozing or falling asleep	would NEVER doze or fall asleep	No						1	1	1
12	180			Male	Hispanic or Latino				American Indian/Alaska Native				19	ASU student	Exercise Science	Several days	Not at all	Several days	Several days	Several days	Several days	Several days	Not at all	Not at all	between 11:01 a.m. and noon	Fairly tired	between 12:31 a.m. and 2:00 a.m.	between 4:31 p.m. and 9:30 p.m.	Definitely an 'evening-type'	5-6 hours per night	5-6 hours	7	SLIGHT chance of dozing or falling asleep	SLIGHT chance of dozing or falling asleep	would NEVER doze or fall asleep	SLIGHT chance of dozing or falling asleep	MODERATE chance of dozing or falling asleep	would NEVER doze or fall asleep	SLIGHT chance of dozing or falling asleep	would NEVER doze or fall asleep	No						1	0	1
13	191			Female	Not Hispanic or Latino							White (Caucasian)	24	ASU student		Several days	Not at all	Several days	Several days	Several days	Not at all	Not at all	Not at all	Not at all	between 9:31 a.m. and 11:00 a.m.	Fairly tired	between 12:31 a.m. and 2:00 a.m.	between 4:31 p.m. and 9:30 p.m.	Definitely an 'evening-type'	4-5 hours per night	4-5 hours	6	SLIGHT chance of dozing or falling asleep	SLIGHT chance of dozing or falling asleep	would NEVER doze or fall asleep	MODERATE chance of dozing or falling asleep	MODERATE chance of dozing or falling asleep	would NEVER doze or fall asleep	SLIGHT chance of dozing or falling asleep	would NEVER doze or fall asleep	No						1	0	1
13	199			Male	Not Hispanic or Latino							White (Caucasian)	21	ASU student		Several days	Several days	Several days	Several days	Several days	Not at all	Not at all	Not at all	Not at all	between 8:01 a.m. and 9:30 a.m.	Fairly refreshed	between 10:31 p.m. and 12:30 a.m.	between 9:31 a.m. and 4:30 p.m.	More likely a 'morning-type' than an 'evening-type'	7-8 hours per night	6-7 hours	8	would NEVER doze or fall asleep	would NEVER doze or fall asleep	would NEVER doze or fall asleep	would NEVER doze or fall asleep	MODERATE chance of dozing or falling asleep	would NEVER doze or fall asleep	would NEVER doze or fall asleep	would NEVER doze or fall asleep	No						1	1	1
14	210			Female	Not Hispanic or Latino							White (Caucasian)	35	ASU student	CSD	Several days	Several days	Several days	Several days	Several days	Several days	Several days	Several days	Several days	between 9:31 a.m. and 11:00 a.m.	Fairly tired	between 2:01 a.m. and 3:00 a.m.	between 9:31 p.m. and midnight	Definitely an 'evening-type'	7-8 hours per night	7-8 hours	9	HIGH chance of dozing or falling asleep	MODERATE chance of dozing or falling asleep	SLIGHT chance of dozing or falling asleep	HIGH chance of dozing or falling asleep	HIGH chance of dozing or falling asleep	would NEVER doze or fall asleep	SLIGHT chance of dozing or falling asleep	SLIGHT chance of dozing or falling asleep	No						1	1	1
14	218			Female	Not Hispanic or Latino							White (Caucasian)	20	ASU student	unknown	Several days	Not at all	Several days	Several days	Not at all	Several days	Over half the days	Several days	Not at all	between 9:31 a.m. and 11:00 a.m.	Very tired	between 12:31 a.m. and 2:00 a.m.	between 9:31 a.m. and 4:30 p.m.	Definitely an 'evening-type'	7-8 hours per night	7-8 hours	9.5	SLIGHT chance of dozing or falling asleep	MODERATE chance of dozing or falling asleep	would NEVER doze or fall asleep	MODERATE chance of dozing or falling asleep	HIGH chance of dozing or falling asleep	would NEVER doze or fall asleep	SLIGHT chance of dozing or falling asleep	would NEVER doze or fall asleep	No						1	0	1
15	222			Female	Not Hispanic or Latino							White (Caucasian)	19	ASU student	Advertising	Not at all	Not at all	Not at all	Several days	Not at all	Several days	Several days	Several days	Not at all	between 9:31 a.m. and 11:00 a.m.	Fairly tired	between 10:31 p.m. and 12:30 a.m.	between 4:31 p.m. and 9:30 p.m.	Definitely an 'evening-type'	6-7 hours per night	6-7 hours	8	MODERATE chance of dozing or falling asleep	SLIGHT chance of dozing or falling asleep	would NEVER doze or fall asleep	SLIGHT chance of dozing or falling asleep	MODERATE chance of dozing or falling asleep	would NEVER doze or fall asleep	SLIGHT chance of dozing or falling asleep	would NEVER doze or fall asleep	No						0	0	0
15	225			Female	Not Hispanic or Latino			Asian					20	ASU student	Biological Anthropology	Several days	Several days	Over half the days	Not at all	Over half the days	Several days	Several days	Not at all	Several days	between 9:31 a.m. and 11:00 a.m.	Fairly tired	between 2:01 a.m. and 3:00 a.m.	between 4:31 p.m. and 9:30 p.m.	More likely an 'evening-type' than a 'morning-type'	4-5 hours per night	4-5 hours	7	SLIGHT chance of dozing or falling asleep	HIGH chance of dozing or falling asleep	SLIGHT chance of dozing or falling asleep	HIGH chance of dozing or falling asleep	HIGH chance of dozing or falling asleep	would NEVER doze or fall asleep	MODERATE chance of dozing or falling asleep	would NEVER doze or fall asleep	No						1	1	2
15	228			Female	Not Hispanic or Latino							White (Caucasian)	20	ASU student		Several days	Not at all	Several days	Not at all	Several days	Several days	Not at all	Not at all	Not at all	between 11:01 a.m. and noon	Fairly tired	between 12:31 a.m. and 2:00 a.m.	between 4:31 p.m. and 9:30 p.m.	Definitely an 'evening-type'	7-8 hours per night	7-8 hours	10	SLIGHT chance of dozing or falling asleep	MODERATE chance of dozing or falling asleep	would NEVER doze or fall asleep	SLIGHT chance of dozing or falling asleep	HIGH chance of dozing or falling asleep	would NEVER doze or fall asleep	would NEVER doze or fall asleep	would NEVER doze or fall asleep	No						1	0	1
15	229			Male	Not Hispanic or Latino							White (Caucasian)	18	ASU student	Chemistry	Nearly every day	Several days	Several days	Not at all	Not at all	Not at all	Over half the days	Not at all	Not at all	between 11:01 a.m. and noon	Fairly tired	between 2:01 a.m. and 3:00 a.m.	between 9:31 a.m. and 4:30 p.m.	Definitely an 'evening-type'	7-8 hours per night	7-8 hours	8	MODERATE chance of dozing or falling asleep	MODERATE chance of dozing or falling asleep	SLIGHT chance of dozing or falling asleep	SLIGHT chance of dozing or falling asleep	HIGH chance of dozing or falling asleep	would NEVER doze or fall asleep	would NEVER doze or fall asleep	would NEVER doze or fall asleep	No						3	1	1
15	232			Female	Not Hispanic or Latino							White (Caucasian)	20	ASU student		Several days	Several days	Several days	Not at all	Not at all	Not at all	Over half the days	Several days	Several days	between 6:31 a.m. and 8:00 a.m.	Fairly tired	between 12:31 a.m. and 2:00 a.m.	between 7:31 a.m. and 9:30 a.m.	More likely a 'morning-type' than an 'evening-type'	6-7 hours per night	5-6 hours	9	HIGH chance of dozing or falling asleep	MODERATE chance of dozing or falling asleep	SLIGHT chance of dozing or falling asleep	HIGH chance of dozing or falling asleep	HIGH chance of dozing or falling asleep	would NEVER doze or fall asleep	would NEVER doze or fall asleep	SLIGHT chance of dozing or falling asleep	No						1	1	1
16	245			Female	Not Hispanic or Latino							White (Caucasian)	20	ASU student	Nutrition	Several days	Several days	Over half the days	Several days	Several days	Not at all	Several days	Several days	Several days	between 9:31 a.m. and 11:00 a.m.	Fairly tired	between 12:31 a.m. and 2:00 a.m.	between 9:31 a.m. and 4:30 p.m.	Definitely an 'evening-type'	5-6 hours per night	6-7 hours	6	SLIGHT chance of dozing or falling asleep	SLIGHT chance of dozing or falling asleep	SLIGHT chance of dozing or falling asleep	HIGH chance of dozing or falling asleep	HIGH chance of dozing or falling asleep	would NEVER doze or fall asleep	MODERATE chance of dozing or falling asleep	MODERATE chance of dozing or falling asleep	No						1	1	2
16	251			Female	Not Hispanic or Latino							White (Caucasian)	19	ASU student		Not at all	Not at all	Several days	Not at all	Not at all	Several days	Not at all	Not at all	Not at all	between 8:01 a.m. and 9:30 a.m.	Fairly refreshed	between 10:31 p.m. and 12:30 a.m.	between 9:31 a.m. and 4:30 p.m.	More likely a 'morning-type' than an 'evening-type'	7-8 hours per night	8-9 hours	9	would NEVER doze or fall asleep	would NEVER doze or fall asleep	would NEVER doze or fall asleep	SLIGHT chance of dozing or falling asleep	MODERATE chance of dozing or falling asleep	would NEVER doze or fall asleep	would NEVER doze or fall asleep	would NEVER doze or fall asleep	No						0	0	1
[truncated: 31 more columns]

## Sheet: Sleep (and PANAS n=80 subset)
Notes: Two adminstrations of the PANAS were given during each Sesson for the subject. (hence, alert1 and alert2, for example)														Blank data reflect Actiwatch malfunctions
																					PANAS 1 (administered at beginning of a test session)																					PANAS 1 (administered at beginning of a test session)
subject	Group	Session	Trial	controlgroup	sd	mm	female	age	meq	karolinska1	karolinska2	sdsleep	washsleep	wrsleep	tibsd	tibwash	tibwr	sdeff	washeff	wreff	interested1	distressed1	excited1	upset1	strong1	guilty1	scared1	hostile1	enthusiastic1	proud1	irritable1	alert1	ashamed1	inspired1	nervous1	determined1	attentive1	jittery1	active1	afraid1		interested2	distressed2	excited2	upset2	strong2	guilty2	scared2	hostile2
1	1	2	1	1	0	0	0	34	12	3	3	408.65	435.57	443.43	474	485.22	500.35	86.37	89.55	88.85
2	1	2	1	1	0	0	0	28	13	3	3	417.57	366.78	432.43	499.65	444.43	574	83.87	80.88	73.72
3	1	2	1	1	0	0	1	21	13	4	7	452.07	447.28	493.57	486.07	499.28	544.65	93.07	89.48	90.67
4	1	2	1	1	0	0	0	18	13	7	6	419.22	458.43	441.93	519.78	520.5	498.72	80.98	88.03	88.58
5	1	2	1	1	0	0	1	20	13	6	8	463.28	446.35	446.35	519.85	508.78	506.28	89.13	87.15	88.28
6	1	2	1	1	0	0	1	19	13	3	4	465.43	439	425.15	534.93	522.07	511.43	87.03	83.96	83.13
7	1	2	1	1	0	0	1	23	13	3	6	434.57	313.65	412.07	497.43	357.43	502.5	87.3	88.21	81.86
8	1	2	1	1	0	0	1	20	13	2	6	455.72	451.07	441.5	530.5	509	523.43	85.84	88.93	84.59
9	1	2	1	1	0	0	1	21	12	7	7	420.85	396.15	425.43	477.07	471	520.22	88.12	84.01	81.42
11	2	2	1	1	0	0	1	37	13	3	3	456.43	449.57	447.78	499.5	492.28	486.72	91.36	91.45	92.04
12	2	2	1	1	0	0	1	30	14	3	3	460.57	470.85	440.5	511.07	528.78	480.78	90.16	89.85	91.6
13	2	2	1	1	0	0	1	20	14	2	6	416.43	439.92	475.25	476.28	491.33	505.5	87.31	89.47	93.99
14	2	2	1	1	0	0	0	23	14	2	3	390.5	388.07	352.65	438.15	431.57	391.93	89.13	89.74	90.46
15	2	2	1	1	0	0	1	20	14	3	7	437.93	480.28	420.5	516.65	528	478.15	84.84	90.49	87.49
16	2	2	1	1	0	0	1	21	12	5	5	461.43	513.22	434	493.07	562.85	484.07	93.53	91.39	89.51
17	3	2	1	0	1	1	1	27	7	5	4	294.57	468.57	407.72	324	524.07	461	91.2	89.13	88.85
18	3	2	1	0	1	0	1	37	17	3	8	338.35	438.72	450.15	357.78	466.22	490.5	94.59	94.18	91.8
19	3	2	1	0	1	0	1	26	24	3	5	333.65	472.65	439.28	357.28	506.93	465.35	93.3	93.36	94.42
20	3	2	1	0	1	0	1	20	16	7	8	300.5	450.78	459.07	320.72	490.93	513.85	93.65	91.93	89.44
23	3	2	1	0	1	0	0	27	17	6	8	303.72	471.43	453	327.57	514.57	505.65	92.78	91.68	89.5
27	4	2	1	0	0	1	1	22	17	7	8	338.15	423.15	455.65	379.57	490	504.65	89.13	86.37	90.42
28	4	2	1	0	0	0	0	19	8	2	3	336.93	415.22	448.65	377.35	464.43	510.85	90.03	89.44	87.93
29	4	2	1	0	0	0	0	19	8	1	4	319.57	419.35	432.35	351.43	479.35	510.93	90.92	86.73	84.54
32	4	2	1	0	0	1	1	20	19	5	7	355.22	454.93	432.78	430.07	521	481.43	84.14	87.5	89.87
34	4	2	1	0	0	1	1	19	16	3	7	396.43	415.93	428.78	440.43	449.65	469.43	90.78	92.46	91.55
35	4	2	1	0	0	1	1	22	19	8	9	354.22	335.72	416.28	393.15	371.22	448.65	90.71	91.77	92.82
36	4	2	1	0	0	0	0	21	5	4	7	375.57	456.65	447.07	449.93	531.65	530.93	83.68	85.83	84.56
37	4	2	1	0	0	0	0	21	9	2	3	323.93	399.57	417.5	391	448.43	474.15	83.11	89.22	88.1
39	4	2	1	0	0	0	1	20	7	3	6	365.22	389.22	510.5	416.93	435.28	558.28	87.65	89.52	91.02
40	4	2	1	0	0	1	1	21	16	6	8	379.22	397.72	429.35	448.35	467.57	501.93	84.73	85.16	85.59
42	4	2	1	0	0	1	1	19	16	6	7	387.93	435.5	458.22	453.85	490.65	521.28	85.26	88.89	88.26
43	5	2	1	0	0	0	1	19	17	3	2	361.22	423.5	488.07	386	456.43	527.28	93.48	95.34	92.63
46	5	2	1	0	0	0	1	20	16	6	8	331.72	368.57	385.15	369.15	453	457.22	89.63	81.27	84.8
48	5	2	1	0	0	1	0	21	7	6	3	359.43	429.93	437	390.15	468.43	475.65	92.32	91.81	92.14
50	5	2	1	0	0	1	0	19	5	4	5	320.72	451.35	468.5	352.78	484.78	507.93	90.88	93.26	91.6
52	5	2	1	0	0	0	1	38	17	3	3	317.15	494.5	452.85	363.07	563.65	501.78	87.37	88.03	90.26
55	5	2	1	0	0	1	0	19	8	6	5	225.28	436.5	447.65	302.72	522.72	528.78	74.4	83.18	84.65
56	5	2	1	0	0	0	1	20	17	2	4	326.85	443.93	445.15	362.78	490.07	497.35	90.63	90.37	89.4
57	5	2	1	0	0	0	1	26	20	2	3	340.72	402.07	443.57	363.93	441.28	491	93.54	91.17	90.28
58	5	2	1	0	0	0	0	24	18	3	3	323.93	371.72	444.65	344.15	411.85	493.72	94.11	90.48	90.07
59	5	2	1	0	0	1	0	20	5	7	4	277.97	364	371.78	347.28	439	489.5		85.64	75.74
60	5	2	1	0	0	0	1	20	24	3	7	313.43	430	418.43	344.65	484.5	471.57	91.06	89.04	88.9
62	5	2	1	0	0	0	1	21	21	7	7	345	499.43	478.93	367.07	539.93	515.28	94.17	92.59	92.59
64	6	2	1	0	1	0	1	19	4	7	8	319.43	436.07	461.72	360.35	504.28	520.28	88.58	86.49	88.72
65	6	2	1	0	1	1	0	24	17	6	8	308	391.35	413.65	352.57	443	489.78	87.37	88.72	84.26
67	6	2	1	0	1	1	1	20	17	7	9	291	367.43	409.85	355.43	425.57	467.72	81.95	86.48	87.63
68	6	2	1	0	1	1	1	18	17	7	8	327.22	422.85	463.28	352	463.85	508.78	92.7	91.42	91.08
69	6	2	1	0	1	1	0	19	17	3	4	356.5	424.65	438.5	385.78	489.5	497.85	92.39	87.18	88.07
70	6	2	1	0	1	0	1	24	7	7	8	290.35	360.43	447.43	327.65	419.78	490.07	88.67	86.26	91.32
71	6	2	1	0	1	1	0	21	22	8	8	315.72	420.72	425.78	365.35	522.07	527	86.36	80.74	80.81
73	6	2	1	0	1	1	1	18	19	9	9	330.07	403.72	449.28	354	443.22	500.93	93.3	91.01	89.59
75	6	2	1	0	1	1	0	22	17	3	6	314.93	381.15	377.35	373.35	458	461.65	84.44	83.61	82.03
77	6	2	1	0	1	1	1	27	17	7	9	328.07	453.57	486.07	363.72	518.35	539.72	90.13	88.12	90.12
80	6	2	1	0	1	0	1	19	7	7	9	319.08	421.72	442.15	345.35	482.28	505.65	90.92	87.33	87.5
81	6	2	1	0	1	0	1	21	7	6	7	297.93	394.93	349.15	363.72	512.43	516.43	81.53	75.94	67.64
82	6	2	1	0	1	0	0	22	7	6	4	314.28	390.22	428.65	349.22	435.93	501.93	89.99	89.4	85.4
83	6	2	1	0	1	0	1	19	7	8	9	335.78	507.57	475.15	379.28	588.07	531.57	88.47	86.2	89.34
84	6	2	1	0	1	0	1	20	9	7	8	309.35	446.93	381	366.78	527.57	503.65	81.86	83.62	75.74
85	7	2	1	1	0	0	1	21	13	3	3	459.93	466.57	450.07	532.5	541.36	520	86.47	86.11	86.26
87	7	2	1	1	0	0	1	32	12	3	5	478.07	487.21	446.86	552.71	569.21	544.93	86.7	85.74	81.97
88	7	2	1	1	0	0	0	25	12	5	6	410.5	380.21	436.93	495.21	449.21	520.43	82.91	84.67	83.88
89	7	2	1	1	0	0	1	18	12	3	5	435.93	450.21	469.33	508.64	505.43	512.57	85.88	88.93	85.9
90	7	2	1	1	0	0	1	19	13	2	2	434.07	405.71	453.43	536.36	563.5	560	80.31	71.96	81.09
92	7	2	1	1	0	0	1	21	13	2	3	470.64	376.64	441.43	552.43	438	535	85.27	85.93	82.68
93	7	2	1	1	0	0	1	20	13	3	6	462.5	408.71	458.21	510.64	454.64	503.86	90.69	89.78	90.88
95	7	2	1	1	0	0	1	19	12	7	5	418	444.57	429.79	488.64	549.36	517.71	85.52	80.86	82.87
97	7	2	1	1	0	0	0	19	12	7	8	446.64	407.29	446.79	500.64	454.29	510.14	89.06	89.51	87.69
98	7	2	1	1	0	0	0	18	12	6	5	347.57	293.43	317.43	492.93	400.5	501.43	70.44	73.59	63.57
99	7	2	1	1	0	0	0	19	12	6	7	461.07	394.86	457.25	538.93	500.57	500.07	85.44	79.02	89.39
100	7	2	1	1	0	0	0	19	12	3	3	453.07	384.36	447.36	520.29	444.21	536.79	87.16	87.19	83.38
102	7	2	1	1	0	0	0	20	12	3	3	397.07	414.14	432.93	508.36	515.57	519.21	78.09	80.14	83.32
103	7	2	1	1	0	0	0	22	12	3	3	436.86	430.86	447.86	530.71	506.86	555.07	82.53	85.36	80.9
104	7	2	1	1	0	0	0	18	12	3	3	423.79	433.71	429.79	503.5	492.93	511.5	84.2	88.11	84.01
105	8	2	1	0	1	0	1	33	18	7	7	328.717	463.433	471.15	359.65	545.283	536.283	91.41	84.91	87.78	2	1	2	1	1	1	1	1	1	1	1	3	1	1	1	3	3	1	1	1		2	2	1	1	1	1	1	1
106	8	2	1	0	1	0	0	21	17	5	5	321.567	490.433	399.933	356.283	583.15	480.717	90.25	83.76	83.12	3	1	1	1	1	1	1	1	2	5	1	3	1	1	1	2	2	1	2	1		2	1	1	1	1	1	1	1
107	8	2	1	0	1	0	1	19	17	6	5	371.35	507.567	463.217	414.217	559	520.567	89.9	90.79	89	3	1	1	1	1	2	1	1	1	1	2	2	1	1	1	2	2	1	1	1		4	1	3	1	1	1	2	1
108	8	2	1	0	1	0	1	19	17	7	9	307.433	400.567	432.717	358.717	465	500.65	85.91	86.28	86.39	1	2	1	2	1	1	1	2	1	1	3	1	1	1	1	2	2	3	1	1		1	2	1	1	1	1	1	1
109	8	2	1	0	1	1	1	20	5	7	7	327	442.717	420.933	386.567	565.283	543.35	83.83	76.11	76.86	3	4	5	3	1	1	1	1	2	2	5	2	1	1	1	1	2	1	1	1		4	1	4	2	1	1	1	1
110	8	2	1	0	1	0	0	18	17	7	5	426.717	383.717	419.15	487.933	433.067	501.65	87.04	88.38	82.98	2	1	1	1	2	1	1	1	2	1	3	2	1	1	1	1	2	1	2	1		3	1	1	1	3	1	1	1
111	8	2	1	0	1	0	0	20	16	7	8	297.217	435.433	367.567	352	519.5	494.717	84.44	83.57	74.3	3	1	2	1	3	1	1	2	2	1	3	4	1	1	1	3	4	3	2	1		1	2	2	1	3	1	1	2
112	8	2	1	0	1	1	0	19	8	4	2	371.65	444.067	451.85	440	533.217	560.283	83.88	82.9	79.9	3	2	1	1	3	1	1	1	1	1	4	3	1	1	1	2	3	1	2	1		4	3	3	2	2	2	2	1
114	8	2	1	0	1	0	1	34	16	8	4	366	488.8	461.217	436.55	580.6	557.5	84.16	84.57	82.13	2	4	1	2	1	1	1	2	2	2	5	2	1	2	2	2	2	2	1	1		3	5	5	4	2	3	4	1
115	8	2	1	0	1	1	1	19	8	4	3	342.217	479.35	429	382.783	539.15	474.217	89.56	89.12	90.53	3	2	2	1	2	1	1	1	3	2	3	4	1	1	1	2	3	1	2	1		4	1	3	1	3	1	1	1
116	8	2	1	0	1	0	0	18	17	7	7	328.617	462.1	440.283	400.283	540	525.15	81.59	85.34	83.67	1	2	1	3	1	1	1	1	1	1	5	2	1	1	1	1	1	1	1	1		1	1	1	1	1	1	1	1
117	8	2	1	0	1	0	1	18	16	8	7	351.85	422.85	433.5	395.783	469.067	505	88.87	90.17	85.73	2	1	1	1	1	1	1	1	2	1	2	1	1	1	1	1	2	1	1	1		2	1	1	1	1	1	1	1
118	8	2	1	0	1	0	1	18	21	8	8	292.933	361	411.35	350.217	486.783	519.217	83.53	74.28	79.12	2	4	2	3	4	1	1	4	1	1	5	2	1	2	1	2	2	3	2	2		4	4	3	1	2	1	2	3
119	8	2	1	0	1	1	1	24	8	7	8	479.217	606.917	481	547.65	650.933	507.35	87.52	87.37	89.95	4	1	1	1	2	1	1	1	4	2	1	3	1	2	1	2	5	1	2	1		1	2	1	1	2	1	1	1
120	8	2	1	0	1	1	0	21	7	4	7	304.567	450.5	400.067	352.65	584.933	508.283	86.39	76.32	78.39	5	1	2	1	3	1	1	1	3	2	2	3	1	1	1	1	3	1	2	1		3	1	1	1	2	1	1	1
121	8	2	1	0	1	1	1	21	7	6	5	369.667	445.5	420.217	427.333	501.9	526.15	85.58	88.48	78.73	3	3	1	2	2	2	1	1	2	3	2	3	2	1	2	3	3	3	3	2		2	2	1	2	2	1	1	1
122	8	2	1	0	1	1	1	19	7	6	7	454.217	465.4	425.283	534.883	540.6	507.717	84.64	85.29	83.65	3	3	1	1	1	1	1	1	1	1	3	2	1	1	2	1	1	2	1	1		2	3	1	1	1	1	1	1
123	8	2	1	0	1	0	1	21	18	8	9	295.65	481.283	373.067	375.5	545.217	503.067	77.43	88.33	73.73	2	1	1	1	2	1	1	1	1	1	1	2	1	1	1	1	1	1	1	1		1	1	1	2	1	1	1	1
125	8	2	1	0	1	1	1	18	9	6	7	386.933	421.933	458.85	437.933	481.35	518.217	88.07	87.1	88.04	1	1	1	1	1	1	1	1	1	1	1	3	1	1	1	3	4	1	2	1		1	3	2	1	1	1	1	2
127	9	2	1	0	0	0	1	18	8	1	1	346.643	366	358.071	377.071	458.571	451.929	92.05	79.5	78.31	1	1	1	1	4	1	1	1	1	1	1	4	1	1	1	1	4	1	2	1		1	1	1	1	4	1	1	1
128	9	2	1	0	0	0	1	19	9	6	4	345.5	427.5	430.286	413.643	521.071	516.643	82.94	82.11	82.92	2	1	1	1	2	1	1	1	2	1	1	2	1	1	1	1	2	1	1	1		2	2	3	1	2	1	1	1
129	9	2	1	0	0	0	0	19	8	4	5	333.643	422.286	415.929	376.5	512.357	511.357	88.27	81.77	81.17	4	1	3	1	3	2	1	1	3	2	1	4	1	1	1	4	3	1	3	1		3	1	3	1	2	1	1	1
130	9	2	1	0	0	1	0	20	16	6	7	327.286	391.929	383.429	398.786	550.143	512.071	82.27	70.83	74.67	4	1	5	1	5	1	1	1	4	4	1	4	1	3	3	5	4	1	3	1		4	1	4	1	5	1	1	1
132	9	2	1	0	0	0	0	23	8	1	1	370.429	328.643	405.857	414.214	421.143	479.857	89.58	77.3	84.33	5	1	5	1	5	1	1	1	5	5	1	5	1	5	1	5	5	1	5	1		5	1	5	1	5	1	1	1
133	9	2	1	0	0	1	0	22	16	3	7	395.786	447.786	423.429	449.143	530.929	510.071	88.04	84.27	83.3	3	1	3	1	2	1	1	1	3	4	1	3	1	2	1	3	3	1	3	1		2	1	2	1	2	1	1	1
134	9	2	1	0	0	0	0	21	6	4	4	317.429	442.143	403.214	424.571	580.786	528.786	75.02	76.83	76.65	3	3	4	2	3	2	1	2	3	3	2	4	2	5	3	4	4	2	3	1		5	2	3	1	3	2	1	1
136	9	2	1	0	0	0	1	21	7	5	7	313.5	419.786	412.143	419.071	515.929	501.714	78.56	81.16	81.41	4	1	1	1	4	1	1	1	3	2	1	3	1	3	1	2	4	1	2	1		1	1	1	2	1	1	1	1
137	9	2	1	0	0	1	1	40	17	7	8	361.643	434.929	441.286	397.143	514	499.286	91.04	84.57	88.4	3	1	1	1	2	1	1	1	1	1	2	2	1	1	1	1	2	1	2	1		2	1	1	1	1	1	1	1
138	9	2	1	0	0	0	1	18	4	6	3	341.286	417.5	449.5	384.929	487.571	498.214	88.49	86.24	90.21	4	3	3	1	3	3	2	1	3	3	3	3	2	3	3	4	3	1	1	2		4	1	2	1	2	1	1	1
140	9	2	1	0	0	1	1	19	16	4	2	333.357	434	433.071	392.929	524.5	527.286	84.23	81.86	82.06	4	4	1	1	1	1	1	1	1	1	1	4	1	1	3	1	4	4	2	1		2	1	1	1	1	1	2	1
141	9	2	1	0	0	1	1	22	16	7	8	363.5	449.571	419.857	414.286	521.286	486.071	87.39	85.91	86.17	3	1	2	1	4	3	1	1	3	3	2	3	1	1	1	2	3	1	1	1		2	1	1	1	2	1	1	1
142	9	2	1	0	0	0	0	19	8	2	3	327.214	393.786	450.571	387.929	454.929	518.429	84.01	86.57	86.81	4	1	2	1	4	1	1	1	3	1	1	5	1	2	2	4	4	1	4	1		5	2	3	1	4	1	2	1
144	9	2	1	0	0	0	0	19	9	6	9	385.071	415.714	396	476.929	637.571	522.5	80.94	68.12	76.13	4	3	2	1	5	1	4	1	3	5	1	5	1	4	4	5	5	5	4	1		2	1	1	1	3	1	2	1
145	9	2	1	0	0	1	0	24	19	5	7	351.429	430	453.143	375.714	469.714	503.714	93.6	91.23	90.05	4	1	3	2	4	2	1	1	3	3	1	3	1	2	1	4	4	1	2	1		4	2	4	2	3	2	1	2
148	10	2	1	0	0	0	0	27	17	3	4	242.357	357.143	431.357	414.714	457.857	517.786	76.9	76.44	83.29	4	1	3	1	3	1	1	2	3	3	1	4	1	3	2	4	4	2	4	1		3	1	3	1	3	1	1	2
149	10	2	1	0	0	1	1	21	5	6	3	321.571	391.357	431.429	365.286	465.571	499.714	87.98	84.19	86.4	4	1	1	1	2	1	1	1	2	2	1	3	1	3	1	1	4	1	3	1		4	1	1	1	3	1	1	1
150	10	2	1	0	0	0	1	24	16	3	6	397.071	531.286	441.286	439.571	628.429	515.643	90.08	84.2	85.31	4	1	3	1	1	1	1	1	3	1	1	4	1	2	1	3	4	1	3	1		3	1	3	1	1	1	1	1
151	10	2	1	0	0	0	1	23	17	4	2	307.357	466	440.5	373.571	547.286	523.5	82.25	85.21	83.29	3	1	1	1	3	1	1	1	1	1	1	4	1	1	1	1	4	1	4	1		4	1	3	1	5	1	1	1
153	10	2	1	0	0	1	0	27	5	7	7	342	490	427.286	383.5	566.214	488.857	88.49	86.82	86.93	2	2	4	1	2	1	1	1	4	4	3	2	1	3	1	3	2	1	2	1		4	1	3	1	3	1	1	1
154	10	2	1	0	0	0	1	32	19	3	6	314.929	425.786	423.786	360.929	475.571	488.214	87.26	89.53	86.81	3	2	2	1	3	1	1	1	2	2	1	3	1	2	2	4	4	1	3	2		2	1	1	2	1	1	1	1
155	10	2	1	0	0	1	0	20	5	8	6	324	446.214	422.643	408.143	555.643	535.429	79.76	79.53	78.91	2	2	1	3	1	1	1	3	1	1	4	1	1	1	1	3	1	1	1	1		2	1	1	1	1	1	1	1
156	11	2	1	0	1	1	1	18	9	6	4	318.071	413	429.857	340.786	462.143	468.214	93.52	89.1929	91.16	3	4	1	1	2	4	2	2	1	2	3	2	1	1	1	3	3	2	1	1		2	3	1	1	2	3	2	1
157	11	2	1	0	1	1	0	19	7	6	5				398.5	482.643	522.714				2	1	2	1	3	1	1	1	2	2	1	2	1	2	1	2	3	1	2	1		3	1	2	1	2	1	1	1
158	11	2	1	0	1	1	1	18	6	7	6	423.786	534	500.714	383.714	466.071	433.357	90.34	87.7443	87.2	2	1	1	1	1	3	1	2	1	1	3	2	2	1	2	1	1	4	1	1		3	1	2	1	2	1	1	1
159	11	2	1	0	1	1	1	18	4	8	7	332.357	356.643	337.429	378.857	430.714	425.214	87.54	82.8129	79.77	1	1	2	1	1	1	1	3	1	1	4	1	1	1	1	1	2	1	1	1		4	4	4	3	1	1	5	2
160	11	2	1	0	1	1	1	28	8	7	8	327.929	443.857	417.357	389.786	533.429	513.357	84.12	83.2571	81.35	2	1	1	1	2	2	1	1	1	2	2	1	2	1	1	1	2	1	1	1		1	3	1	3	1	1	1	1
161	11	2	1	0	1	1	1	18	6	7	6	333.357	382.786	359.357	359.643	427.786	405.571	92.42	89.3086	88.32	3	3	1	1	2	1	1	2	2	1	2	1	1	1	3	2	2	2	2	1		2	1	2	1	2	1	1	3
162	11	2	1	0	1	1	0	20	9	8	9	310.071	377.071	449.333	352.857	444.5	503.143	87.95	84.9886	86.04	2	1	1	1	1	1	1	1	1	1	2	3	1	1	2	1	3	2	1	1		4	1	1	1	1	1	1	1
163	11	2	1	0	1	0	0	30	19	6	4	327.5	441	479.714	360	486.429	528.857	91.08	90.6771	90.71	4	2	1	1	1	1	1	1	3	2	1	3	1	2	1	3	3	1	3	1		3	1	3	1	2	1	1	1
166	12	2	1	0	1	0	0	20	8	7	8	302.571	389.786	416.571	364	481.143	505.571	83.07	80.92	82.36	3	3	2	2	2	1	1	1	2	3	4	2	2	2	3	3	1	1	1	1		2	4	2	3	2	1	1	1
168	12	2	1	0	1	1	0	18	17	7	9	301.5	350.357	425.857	353.5	435.429	554.143	85.24	80.32	76.95	3	1	1	1	2	1	1	1	2	2	1	2	1	1	1	2	2	1	1	1		1	1	1	1	2	1	1	1
170	12	2	1	0	1	0	1	28	9	7	9	332.071	446	390	391.286	549.286	493.5	85.06	81.01	78.71	4	1	2	1	2	1	1	1	2	2	1	3	1	3	1	2	2	1	1	1		1	1	1	1	2	1	1	1
171	12	2	1	0	1	1	0	39	18	7	8	325.357	428.071	450.071	360	488	504.714	90.34	87.83	89.14	4	1	1	1	4	2	1	1	1	3	3	2	1	2	1	2	2	1	2	1		2	1	1	1	3	1	1	1
173	12	2	1	0	1	0	1	22	4	3	9	381.857	394.143	456.571	389	462	586.429	79.39	82.53	76.52	4	1	3	1	3	1	1	1	4	3	1	4	1	4	1	5	5	1	3	1		1	1	1	1	2	1	2	1
177	12	2	1	0	1	1	1	18	17	7	8	328.214	469.071	399.786	365.143	531.786	507.214	89.88	88.16	78.7	1	1	1	1	1	1	1	1	2	1	4	2	1	1	1	2	2	1	2	1		1	1	1	1	1	1	1	1
178	12	2	1	0	1	0	1	20	9	4	7	348.643	446.214	423.286	393.786	520.714	512.929	88.39	86.08	82.48	2	1	1	1	1	1	1	1	1	1	1	3	1	1	1	1	4	1	2	1		1	1	1	1	1	1	1	1
181	12	2	1	0	1	1	0	24	22	6	3	215.25			354.071	410.214	477				5	1	4	2	4	1	1	1	4	4	2	3	2	3	1	4	3	2	3	1		5	3	4	2	4	2	1	1
182	12	2	1	0	1	1	1	22	21	7	8	358.571		444.167	404.643	458.929	488.714	88.32		90.55	3	1	2	2	2	1	1	1	2	1	3	2	1	1	1	2	2	2	2	1		1	1	1	1	1	1	1	1
183	12	2	1	0	1	1	1	24	16	7	7	372.429			477.5	397.429	367.5	76.24			2	1	1	1	1	1	1	1	1	3	3	2	1	1	1	2	2	2	1	1		3	1	1	1	1	1	1	1
185	13	2	1	0	0	0	1	25	17	1	2	314.071	420.929	419.571	405	599.643	605.857	77.67	70.58	69.18	4	4	4	4	4	1	2	1	3	4	2	4	3	5	3	5	5	3	3	1		5	3	4	2	4	1	1	1
187	13	2	1	0	0	0	1	21	16	4	3	342.357	413.5	414.143	411.571	496.643	468.214	83.37	82.54	88.35	4	1	3	1	3	1	1	1	2	2	1	4	1	1	1	2	4	1	3	1		4	1	1	1	1	1	1	1
188	13	2	1	0	0	1	0	22	9	3	3	295.5	418.286	417.857	372.143	553.071	576.857	79.5	75.43	71.64	4	1	2	1	3	1	1	1	3	3	1	4	1	2	1	3	4	2	3	1		3	1	4	1	3	1	1	1
189	13	2	1	0	0	0	0	29	16	2	2	329.071	405.429	447.214	388	469.571	505.429	84.7	86.14	88.49	4	1	3	1	4	1	1	1	3	5	2	4	1	3	2	5	4	1	4	1		2	1	2	1	4	1	1	1
190	13	2	1	0	0	1	0	23	8	2	1	347.357	383.214	416.429	379.429	409.571	443.714	91.09	93.53	93.69	4	1	4	1	4	1	1	1	5	4	1	5	1	4	1	5	5	1	4	1		5	1	5	1	4	1	1	1
192	13	2	1	0	0	1	0	20	8	7	4	344.571	422.286	377.786	417.286	507.929	469.071	82.86	83.37	80.29	2	1	1	1	3	1	1	1	1	1	2	3	1	1	1	1	3	1	2	1		4	1	2	1	3	1	1	1
193	13	2	1	0	0	1	0	20	5	4	3	308.143	455.643	353.429	401.429	599	476.286	77.29	76.08	74.91	4	1	2	3	3	1	1	1	4	4	2	3	1	4	1	4	2	4	3	1		4	1	3	1	4	1	1	1
194	13	2	1	0	0	0	1	23	16	6	3	369.786	461.929	447.357	409.857	520.143	518	90.27	88.82	86.31	3	1	2	1	1	1	1	2	3	1	2	3	1	1	1	3	3	1	3	1		4	1	4	1	1	1	1	1
196	13	2	1	0	0	1	1	25	9	8	7	343.143	525.143	468.071	398.714	615.714	558.143	85.97	85.47	84.21	4	2	2	1	2	1	1	1	2	2	2	2	1	2	1	3	2	1	1	1		4	2	2	1	1	1	1	1
197	13	2	1	0	0	0	0	32	18	2	3	361.929	389.071	412.357	396.571	451.429	492.429	91.2	86.41	83.48	3	1	2	1	4	1	1	1	3	4	1	4	1	3	1	3	4	1	3	1		3	1	3	1	4	1	1	1
198	13	2	1	0	0	1	0	23	6	4	6	335.357	359.571	429.071	393.429	436.143	503.429	84.95	81.88	85.32	3	1	1	1	2	1	1	1	1	1	2	3	1	2	1	1	4	3	2	1		1	1	1	1	1	1	1	1
200	13	2	1	0	0	1	1	22	7	3	3	352.143	420.714	432.929	390.286	488.857	493.714	90.23	85.6	87.49	4	3	2	1	3	1	1	2	3	5	2	4	1	3	2	5	4	1	4	1		2	3	3	1	4	1	1	1
202	13	2	1	0	0	1	1	22	8	4	4			438.929	400.857	512.5	557.643			81.24	3	1	1	1	1	1	1	1	2	2	1	3	1	1	1	3	3	1	2	1		2	1	1	1	1	1	1	1
203	14	2	1	0	0	1	1	20	16	6	7	354.071	382.929	439.786	394	441.571	503.429	90.01	86.73	87.39	3	3	1	1	3	1	1	2	2	4	3	4	2	4	1	4	5	1	3	1		2	2	1	1	2	1	1	2
204	14	2	1	0	0	1	1	23	20	7	5	353.286	439.214	471.786	388.786	463.143	493.143	91.82	94.78	95.66	3	1	2	1	2	1	1	1	3	2	2	3	1	3	1	2	3	1	3	1		3	1	2	1	1	1	1	1
205	14	2	1	0	0	0	1	23	9	6	4	386	441.786	462.357	439.429	507.571	522.143	87.69	86.98	88.56	2	1	1	2	1	1	1	1	1	1	2	3	1	1	1	1	3	2	1	1		2	1	2	1	1	1	1	1
208	14	2	1	0	0	1	1	18	16	8	9	309.714	396.5	457.857	360.643	446.214	516.714	85.88	89.02	88.57	3	2	3	2	3	2	2	1	3	1	1	3	1	1	2	3	3	1	2	2		2	3	2	1	2	1	2	1
209	14	2	1	0	0	1	1	19	16	7	8	365.214	413.357	458.857	393	448.357	495	93.42	92.19	92.77	1	1	2	1	3	1	1	1	2	2	1	3	1	1	3	1	3	1	2	1		4	1	1	1	1	1	2	1
211	14	2	1	0	0	1	1	20	17	6	3	339.786	387.929	450.786	387.571	454.143	529	88.36	85.64	85.25	3	4	2	2	1	3	1	2	2	1	2	2	1	1	3	1	2	1	4	2		4	1	4	1	1	1	1	1
212	14	2	1	0	0	1	1	18	19	3	5	443.929	437.857	442.357	537.286	533.214	552.786	82.06	82.4	80.29	2	2	2	1	2	1	1	1	3	3	2	4	1	1	1	2	4	1	3	1		2	1	2	1	1	1	1	1
213	14	2	1	0	0	0	1	19	8	6	7	310.786	414.857	404.5	401.857	555.571	528.714	77.36	74.4	76.52	3	1	1	1	3	1	1	1	2	2	1	3	1	1	1	2	3	1	3	1		2	1	1	1	2	1	1	1
214	14	2	1	0	0	1	0	22	16	6	7	295	477.143	364.929	401.571	563.286	526.429	72.97	84.27	69.22	3	1	2	1	2	1	1	2	4	4	3	2	1	2	2	3	2	1	3	1		1	1	1	2	2	1	1	3
215	14	2	1	0	0	0	1	21	6	4	6	340.571	360.143	414.5	406.643	442.286	496.143	83.66	81.33	83.82	2	1	2	1	1	1	1	1	1	3	2	3	1	1	2	4	2	3	1	1		2	2	2	1	1	1	1	1
216	14	2	1	0	0	0	1	20	9	4	7	450.714	466.429	490.071	529.5	552.286	576.214	85.52	84.35	85.3	5	1	4	1	2	1	1	1	5	1	1	4	1	3	1	4	5	2	2	1		4	1	2	1	2	1	1	1
217	14	2	1	0	0	0	0	20	9	4	7	380.714	382.714	399.5	482.857	545.857	538.071	79.43	68.48	74.94	3	1	3	1	4	1	1	1	3	4	1	4	1	2	1	4	4	1	3	1		3	1	2	1	3	1	1	1
220	15	2	1	0	1	0	1	18	7	7	7	321.15	387.35	453.15	357.5	454.717	523.433	89.88	85.2	86.66	3	4	2	4	1	4	1	2	3	1	5	3	4	1	2	3	4	3	1	2		3	3	1	2	1	4	2	3
221	15	2	1	0	1	1	0	20	17	7	8	349.35	383.567	398.15	396.35	517.567	524.433	88.23	73.94	76.03	3	1	2	1	4	1	1	1	2	2	2	2	1	2	2	5	4	5	4	1		1	1	2	1	4	1	1	1
223	15	2	1	0	1	1	1	20	16	6	7	344.433	512.5	455.283	371.783	590.35	511.567	92.8	87.01	89.07	2	1	2	1	1	1	1	1	1	1	3	2	1	1	2	3	3	3	1	2		3	2	1	1	1	1	2	1
226	15	2	1	0	1	0	1	18	9	7	8	338.15	433.567	423.5	388.067	512.5	524.917	87.16	84.65	80.47	3	2	2	2	1	1	1	1	1	1	4	2	1	1	1	2	3	2	2	1		1	1	1	1	1	1	1	1
227	15	2	1	0	1	0	1	18	7	7	8	281.283	442.65	417.15	376.85	523.15	534.433	72.05	84.19	77.75	5	1	4	1	2	1	2	1	3	2	1	3	1	2	1	3	3	1	1	1		3	1	2	1	2	1	1	1
231	15	2	1	0	1	1	0	19	17	3	3	296.217	429.5	428.85	336.85	498.5	496.783	87.85	86.07	86.35	4	1	4	1	3	1	1	1	5	4	1	4	1	3	2	3	4	2	3	1		4	1	4	1	3	1	1	1
234	15	2	1	0	1	1	1	22	16	4	5	355.35	417.85	401.217	389.567	485.567	455.15	91.17	85.95	88.48	5	1	4	1	5	1	1	1	5	5	1	4	1	3	1	1	4	3	3	1		4	1	3	1	4	1	1	1
235	15	2	1	0	1	0	0	19	8	3	4	315.217	377.15	388	346.85	432.65	529.65	90.88	87.64	73.47	3	2	2	1	3	1	1	1	2	2	3	3	1	2	2	3	3	1	2	1		2	2	3	1	1	1	1	1
236	15	2	1	0	1	0	1	18	8	7	9	282.067	419.067	397.65	342.933	508.35	499	82.26	81.7	79.91	2	2	1	3	1	1	1	1	2	2	4	3	1	1	1	1	2	1	2	1		2	3	2	2	1	1	1	1
238	15	2	1	0	1	0	1	19	9	6	3	376.65	428.65	444.717	455.783	526.783	533.15	84.51	80.19	82.81	2	4	2	4	2	2	4	3	1	1	4	2	2	3	3	3	3	1	2	4		4	1	4	2	2	1	2	2
239	16	2	1	0	1	0	1	18	16	8	9	308.786	366.75	386.643	354.643	421.417	500.286	87.0457	87.145	77.5514	4	1	2	1	1	1	1	1	1	2	1	2	1	1	3	3	1	1	1	1		2	1	1	1	1	1	1	1
240	16	2	1	0	1	1	0	19	4	7	4	311.643	464	397.214	348.071	527.143	506.857	89.7486	87.3886	78.3614	4	1	4	1	2	1	1	1	3	2	2	2	1	2	2	3	5	1	3	1		4	1	3	1	3	1	1	1
241	16	2	1	0	1	1	1	23	8	8	7	337.214	471.857	460.714	384.286	537	530.429	87.6443	87.15	86.8714	5	1	3	1	1	1	1	1	3	2	1	3	1	2	1	4	4	2	2	2		5	1	4	1	2	1	1	1
242	16	2	1	0	1	1	0	18	7	7	4	324.286	401.357	397.143	372	472.214	499.143	87.1443	84.8557	79.3629	3	2	2	1	3	2	1	1	3	1	1	2	1	1	1	2	3	2	2	1		4	2	1	1	3	1	1	1
243	16	2	1	0	1	1	0	19	7	7	7	329.786	453.5	455	360.786	521.786	506.143	91.3786	87.2	89.9971	1	1	1	1	1	1	1	1	1	1	2	1	1	1	1	1	1	1	1	1		1	1	1	1	1	1	1	1
244	16	2	1	0	1	1	1	18	8	5	4	314.357	446.429	452.643	372.714	524.071	527.714	84.3629	83.8186	85.6914	1	1	1	1	1	1	1	1	1	1	1	2	1	1	1	1	1	1	1	1		3	1	2	2	1	1	2	1
247	16	2	1	0	1	1	0	19	6	6	6	332.143	478.714	425.286	378.357	547	506.214	87.6943	87.5929	83.9043	2	1	1	1	4	1	1	1	1	2	3	2	1	2	1	2	3	2	2	1		2	1	2	1	4	1	1	1
249	16	2	1	0	1	1	1	20	9	7	8	337.643	430.071	507.214	366.571	472.643	565.857	92.0886	91.0971	89.4357	3	2	2	1	2	1	1	1	1	2	2	2	1	1	2	2	3	1	1	1		2	1	1	1	1	1	1	1
252	17	2	1	0	1	1	1	21	16	8	9	301	402.571	419.214	365.357	485.929	505.214	82.34	82.77	83.02	2	2	2	1	4	2	2	2	2	3	4	2	1	3	3	4	3	1	2	1		3	1	3	1	3	1	1	1
253	17	2	1	0	1	0	0	18	8	5	7	277.286	399.071	374.857	358.143	493.714	464.929	75.18	77.73	80.68	4	1	3	1	3	1	1	1	4	3	1	4	1	3	2	5	4	2	4	1		4	3	2	2	3	1	3	1
254	17	2	1	0	1	0	1	21	8	7	8	303.786	471	432.786	335.143	550.357	512.143	90.46	85.75	84.96	3	1	1	1	1	1	1	1	2	2	3	2	1	1	1	2	2	1	2	1		3	1	1	1	1	1	1	1
255	17	2	1	0	1	0	0	18	7	7	8	371.929	456.429	471.143	396.714	566.357	531.643	93.7	80.49	88.58	3	1	2	1	4	1	1	1	2	2	2	3	1	2	2	2	3	3	3	1		3	1	2	1	3	1	1	1
1	1	3	1	1	0	0	0	34	12	7	6	408.65	435.57	443.43	474	485.22	500.35	86.37	89.55	88.85
2	1	3	1	1	0	0	0	28	13	4	4	417.57	366.78	432.43	499.65	444.43	574	83.87	80.88	73.72
3	1	3	1	1	0	0	1	21	13	5	4	452.07	447.28	493.57	486.07	499.28	544.65	93.07	89.48	90.67
4	1	3	1	1	0	0	0	18	13	3	5	419.22	458.43	441.93	519.78	520.5	498.72	80.98	88.03	88.58
5	1	3	1	1	0	0	1	20	13	7	7	463.28	446.35	446.35	519.85	508.78	506.28	89.13	87.15	88.28
6	1	3	1	1	0	0	1	19	13	3	4	465.43	439	425.15	534.93	522.07	511.43	87.03	83.96	83.13
7	1	3	1	1	0	0	1	23	13	1	3	434.57	313.65	412.07	497.43	357.43	502.5	87.3	88.21	81.86
8	1	3	1	1	0	0	1	20	13	5	7	455.72	451.07	441.5	530.5	509	523.43	85.84	88.93	84.59
9	1	3	1	1	0	0	1	21	12	6	7	420.85	396.15	425.43	477.07	471	520.22	88.12	84.01	81.42
11	2	3	1	1	0	0	1	37	13	7	4	456.43	449.57	447.78	499.5	492.28	486.72	91.36	91.45	92.04
12	2	3	1	1	0	0	1	30	14	3	3	460.57	470.85	440.5	511.07	528.78	480.78	90.16	89.85	91.6
13	2	3	1	1	0	0	1	20	14	3	3	416.43	439.92	475.25	476.28	491.33	505.5	87.31	89.47	93.99
14	2	3	1	1	0	0	0	23	14	3	3	390.5	388.07	352.65	438.15	431.57	391.93	89.13	89.74	90.46
15	2	3	1	1	0	0	1	20	14	3	6	437.93	480.28	420.5	516.65	528	478.15	84.84	90.49	87.49
16	2	3	1	1	0	0	1	21	12	5	6	461.43	513.22	434	493.07	562.85	484.07	93.53	91.39	89.51
17	3	3	1	0	0	1	1	27	7	7	6	294.57	468.57	407.72	324	524.07	461	91.2	89.13	88.85
18	3	3	1	0	0	0	1	37	17	3	6	338.35	438.72	450.15	357.78	466.22	490.5	94.59	94.18	91.8
19	3	3	1	0	0	0	1	26	24	4	7	333.65	472.65	439.28	357.28	506.93	465.35	93.3	93.36	94.42
20	3	3	1	0	0	0	1	20	16	5	3	300.5	450.78	459.07	320.72	490.93	513.85	93.65	91.93	89.44
23	3	3	1	0	0	0	0	27	17	4	5	303.72	471.43	453	327.57	514.57	505.65	92.78	91.68	89.5
27	4	3	1	0	1	1	1	22	17	3	8	338.15	423.15	455.65	379.57	490	504.65	89.13	86.37	90.42
28	4	3	1	0	1	0	0	19	8	6	7	336.93	415.22	448.65	377.35	464.43	510.85	90.03	89.44	87.93
29	4	3	1	0	1	0	0	19	8	8	7	319.57	419.35	432.35	351.43	479.35	510.93	90.92	86.73	84.54
32	4	3	1	0	1	1	1	20	19	8	9	355.22	454.93	432.78	430.07	521	481.43	84.14	87.5	89.87
34	4	3	1	0	1	1	1	19	16	7	8	396.43	415.93	428.78	440.43	449.65	469.43	90.78	92.46	91.55
35	4	3	1	0	1	1	1	22	19	7	7	354.22	335.72	416.28	393.15	371.22	448.65	90.71	91.77	92.82
36	4	3	1	0	1	0	0	21	5	5	7	375.57	456.65	447.07	449.93	531.65	530.93	83.68	85.83	84.56
37	4	3	1	0	1	0	0	21	9	3	4	323.93	399.57	417.5	391	448.43	474.15	83.11	89.22	88.1
39	4	3	1	0	1	0	1	20	7	6	7	365.22	389.22	510.5	416.93	435.28	558.28	87.65	89.52	91.02
40	4	3	1	0	1	1	1	21	16	2	6	379.22	397.72	429.35	448.35	467.57	501.93	84.73	85.16	85.59
42	4	3	1	0	1	1	1	19	16	7	7	387.93	435.5	458.22	453.85	490.65	521.28	85.26	88.89	88.26
43	5	3	1	0	1	0	1	19	17	7	6	361.22	423.5	488.07	386	456.43	527.28	93.48	95.34	92.63
46	5	3	1	0	1	0	1	20	16	2	6	331.72	368.57	385.15	369.15	453	457.22	89.63	81.27	84.8
48	5	3	1	0	1	1	0	21	7	6	8	359.43	429.93	437	390.15	468.43	475.65	92.32	91.81	92.14
50	5	3	1	0	1	1	0	19	5	8	9	320.72	451.35	468.5	352.78	484.78	507.93	90.88	93.26	91.6
52	5	3	1	0	1	0	1	38	17	7	7	317.15	494.5	452.85	363.07	563.65	501.78	87.37	88.03	90.26
55	5	3	1	0	1	1	0	19	8	7	8	225.28	436.5	447.65	302.72	522.72	528.78	74.4	83.18	84.65
56	5	3	1	0	1	0	1	20	17	8	8	326.85	443.93	445.15	362.78	490.07	497.35	90.63	90.37	89.4
57	5	3	1	0	1	0	1	26	20	3	8	340.72	402.07	443.57	363.93	441.28	491	93.54	91.17	90.28
58	5	3	1	0	1	0	0	24	18	2	2	323.93	371.72	444.65	344.15	411.85	493.72	94.11	90.48	90.07
59	5	3	1	0	1	1	0	20	5	8	6	277.97	364	371.78	347.28	439	489.5		85.64	75.74
60	5	3	1	0	1	0	1	20	24	7	8	313.43	430	418.43	344.65	484.5	471.57	91.06	89.04	88.9
62	5	3	1	0	1	0	1	21	21	8	8	345	499.43	478.93	367.07	539.93	515.28	94.17	92.59	92.59
64	6	3	1	0	0	0	1	19	4	3	5	319.43	436.07	461.72	360.35	504.28	520.28	88.58	86.49	88.72
65	6	3	1	0	0	1	0	24	17	2	3	308	391.35	413.65	352.57	443	489.78	87.37	88.72	84.26
67	6	3	1	0	0	1	1	20	17	7	8	291	367.43	409.85	355.43	425.57	467.72	81.95	86.48	87.63
68	6	3	1	0	0	1	1	18	17	6	7	327.22	422.85	463.28	352	463.85	508.78	92.7	91.42	91.08
69	6	3	1	0	0	1	0	19	17	2	2	356.5	424.65	438.5	385.78	489.5	497.85	92.39	87.18	88.07
70	6	3	1	0	0	0	1	24	7	6	7	290.35	360.43	447.43	327.65	419.78	490.07	88.67	86.26	91.32
71	6	3	1	0	0	1	0	21	22	3	5	315.72	420.72	425.78	365.35	522.07	527	86.36	80.74	80.81
73	6	3	1	0	0	1	1	18	19	2	2	330.07	403.72	449.28	354	443.22	500.93	93.3	91.01	89.59
75	6	3	1	0	0	1	0	22	17	7	7	314.93	381.15	377.35	373.35	458	461.65	84.44	83.61	82.03
77	6	3	1	0	0	1	1	27	17	5	6	328.07	453.57	486.07	363.72	518.35	539.72	90.13	88.12	90.12
80	6	3	1	0	0	0	1	19	7	5	6	319.08	421.72	442.15	345.35	482.28	505.65	90.92	87.33	87.5
81	6	3	1	0	0	0	1	21	7	4	7	297.93	394.93	349.15	363.72	512.43	516.43	81.53	75.94	67.64
82	6	3	1	0	0	0	0	22	7	4	5	314.28	390.22	428.65	349.22	435.93	501.93	89.99	89.4	85.4
83	6	3	1	0	0	0	1	19	7	5	6	335.78	507.57	475.15	379.28	588.07	531.57	88.47	86.2	89.34
84	6	3	1	0	0	0	1	20	9	3	7	309.35	446.93	381	366.78	527.57	503.65	81.86	83.62	75.74
85	7	3	1	1	0	0	1	21	13	4	6	459.93	466.57	450.07	532.5	541.36	520	86.47	86.11	86.26
87	7	3	1	1	0	0	1	32	12	3	3	478.07	487.21	446.86	552.71	569.21	544.93	86.7	85.74	81.97
88	7	3	1	1	0	0	0	25	12	3	6	410.5	380.21	436.93	495.21	449.21	520.43	82.91	84.67	83.88
89	7	3	1	1	0	0	1	18	12	5	7	435.93	450.21	469.33	508.64	505.43	512.57	85.88	88.93	85.9
90	7	3	1	1	0	0	1	19	13	2	2	434.07	405.71	453.43	536.36	563.5	560	80.31	71.96	81.09
92	7	3	1	1	0	0	1	21	13	1	2	470.64	376.64	441.43	552.43	438	535	85.27	85.93	82.68
93	7	3	1	1	0	0	1	20	13	2	5	462.5	408.71	458.21	510.64	454.64	503.86	90.69	89.78	90.88
95	7	3	1	1	0	0	1	19	12	6	7	418	444.57	429.79	488.64	549.36	517.71	85.52	80.86	82.87
97	7	3	1	1	0	0	0	19	12	2	4	446.64	407.29	446.79	500.64	454.29	510.14	89.06	89.51	87.69
98	7	3	1	1	0	0	0	18	12	6	6	347.57	293.43	317.43	492.93	400.5	501.43	70.44	73.59	63.57
99	7	3	1	1	0	0	0	19	12	6	4	461.07	394.86	457.25	538.93	500.57	500.07	85.44	79.02	89.39
100	7	3	1	1	0	0	0	19	12	2	2	453.07	384.36	447.36	520.29	444.21	536.79	87.16	87.19	83.38
102	7	3	1	1	0	0	0	20	12	3	3	397.07	414.14	432.93	508.36	515.57	519.21	78.09	80.14	83.32
103	7	3	1	1	0	0	0	22	12	3	4	436.86	430.86	447.86	530.71	506.86	555.07	82.53	85.36	80.9
104	7	3	1	1	0	0	0	18	12	1	5	423.79	433.71	429.79	503.5	492.93	511.5	84.2	88.11	84.01
105	8	3	1	0	0	0	1	33	18	2	2	328.717	463.433	471.15	359.65	545.283	536.283	91.41	84.91	87.78	4	1	3	1	2	1	1	1	3	2	1	5	1	2	1	5	5	1	3	1		4	1	3	2	2	1	1	1
106	8	3	1	0	0	0	0	21	17	3	3	321.567	490.433	399.933	356.283	583.15	480.717	90.25	83.76	83.12	1	1	1	1	1	1	1	1	1	1	1	1	1	1	1	3	1	1	1	1		1	1	1	1	1	1	1	1
107	8	3	1	0	0	0	1	19	17	3	3	371.35	507.567	463.217	414.217	559	520.567	89.9	90.79	89	3	1	3	1	3	1	1	1	3	3	1	3	1	3	1	4	4	1	3	1		4	1	3	1	3	1	1	1
108	8	3	1	0	0	0	1	19	17	3	5	307.433	400.567	432.717	358.717	465	500.65	85.91	86.28	86.39	2	1	1	1	2	1	1	1	2	1	1	4	1	1	1	2	4	3	1	1		1	2	1	1	1	1	1	1
109	8	3	1	0	0	1	1	20	5	5	7	327	442.717	420.933	386.567	565.283	543.35	83.83	76.11	76.86	3	3	3	1	1	1	1	1	2	1	1	2	1	1	2	2	2	1	2	1		3	2	4	2	1	1	1	1
110	8	3	1	0	0	0	0	18	17	3	2	426.717	383.717	419.15	487.933	433.067	501.65	87.04	88.38	82.98	4	1	4	1	4	1	1	1	4	3	1	4	1	3	1	5	5	1	4	1		4	1	4	1	4	1	1	1
111	8	3	1	0	0	0	0	20	16	4	3	297.217	435.433	367.567	352	519.5	494.717	84.44	83.57	74.3	3	1	2	1	4	1	1	2	1	3	2	3	1	2	1	4	4	4	3	1		3	1	1	1	4	1	1	1
112	8	3	1	0	0	1	0	19	8	5	3	371.65	444.067	451.85	440	533.217	560.283	83.88	82.9	79.9	1	2	1	3	2	1	1	4	1	1	3	1	1	1	1	1	1	1	1	1		1	1	1	1	1	1	1	1
114	8	3	1	0	0	0	1	34	16	3	3	366	488.8	461.217	436.55	580.6	557.5	84.16	84.57	82.13	3	3	3	1	3	1	1	1	3	3	1	3	1	1	3	1	3	3	3	1		3	1	1	1	3	1	1	1
115	8	3	1	0	0	1	1	19	8	3	3	342.217	479.35	429	382.783	539.15	474.217	89.56	89.12	90.53	4	2	3	1	2	1	1	1	4	2	2	4	1	2	1	3	3	4	3	1		4	1	3	1	2	1	1	2
116	8	3	1	0	0	0	0	18	17	6	6	328.617	462.1	440.283	400.283	540	525.15	81.59	85.34	83.67	1	1	2	1	1	1	1	1	1	1	1	2	1	1	1	2	3	1	1	1		1	1	1	1	1	1	1	1
117	8	3	1	0	0	0	1	18	16	4	3	351.85	422.85	433.5	395.783	469.067	505	88.87	90.17	85.73	2	1	1	1	1	1	1	1	1	1	1	2	1	1	1	1	2	1	1	1		2	1	1	1	1	1	1	1
118	8	3	1	0	0	0	1	18	21	5	2	292.933	361	411.35	350.217	486.783	519.217	83.53	74.28	79.12	2	4	2	1	3	1	1	1	3	1	3	2	1	2	2	1	3	2	4	1		4	3	3	1	3	1	1	2
119	8	3	1	0	0	1	1	24	8	5	4	479.217	606.917	481	547.65	650.933	507.35	87.52	87.37	89.95	2	1	1	1	1	1	1	1	2	1	1	3	1	1	1	4	3	1	2	1		3	1	2	1	2	1	1	1
120	8	3	1	0	0	1	0	21	7	4	5	304.567	450.5	400.067	352.65	584.933	508.283	86.39	76.32	78.39	4	1	3	1	3	1	1	1	3	1	1	3	1	2	1	2	4	1	3	1		3	1	3	1	2	1	1	1
121	8	3	1	0	0	1	1	21	7	3	3	369.667	445.5	420.217	427.333	501.9	526.15	85.58	88.48	78.73	3	1	3	1	3	1	1	1	2	3	1	3	1	1	1	3	3	2	4	1		3	1	3	1	2	1	1	1
122	8	3	1	0	0	1	1	19	7	6	5	454.217	465.4	425.283	534.883	540.6	507.717	84.64	85.29	83.65	3	2	1	1	1	1	1	1	1	1	2	2					3	2	1	1		3	2	1	1	1	1	1	1
123	8	3	1	0	0	0	1	21	18	3	5	295.65	481.283	373.067	375.5	545.217	503.067	77.43	88.33	73.73	3	2	1	2	1	2	3	1	1	1	1	3	3	1	3	1	4	4	3	4		1	3	1	3	1	2	2	1
125	8	3	1	0	0	1	1	18	9	7	3	386.933	421.933	458.85	437.933	481.35	518.217	88.07	87.1	88.04	1	1	2	1	1	1	1	1	1	1	1	3	1	1	1	2	4	1	1	1		3	1	3	1	1	1	1	1
127	9	3	1	0	1	0	1	18	8	1	1	346.643	366	358.071	377.071	458.571	451.929	92.05	79.5	78.31	1	1	1	1	5	1	1	1	1	1	1	5	1	1	1	1	5	1	3	1		1	1	1	1	5	1	1	1
128	9	3	1	0	1	0	1	19	9	8	7	345.5	427.5	430.286	413.643	521.071	516.643	82.94	82.11	82.92	1	1	1	1	1	1	1	2	1	1	3	1	1	1	1	2	2	1	1	1		1	1	1	1	1	1	1	2
129	9	3	1	0	1	0	0	19	8	4	4	333.643	422.286	415.929	376.5	512.357	511.357	88.27	81.77	81.17	2	1	2	1	2	1	1	1	2	2	1	2	1	2	1	2	3	1	2	1		2	1	2	1	2	1	1	1
130	9	3	1	0	1	1	0	19	16	3	6	327.286	391.929	383.429	398.786	550.143	512.071	82.27	70.83	74.67	4	1	4	1	5	1	1	1	4	5	2	4	1	5	1	5	4	1	3	1		4	1	4	1	5	1	1	1
132	9	3	1	0	1	0	0	23	8	1	1	370.429	328.643	405.857	414.214	421.143	479.857	89.58	77.3	84.33	5	1	5	1	5	1	1	1	5	5	1	5	1	5	1	5	5	1	5	1		5	1	5	1	5	1	1	1
133	9	3	1	0	1	1	0	22	16	5	7	395.786	447.786	423.429	449.143	530.929	510.071	88.04	84.27	83.3	2	1	2	1	2	1	1	1	2	3	1	3	1	2	1	3	3	1	3	1		2	1	2	1	1	1	1	1
134	9	3	1	0	1	0	0	21	6	7	8	317.429	442.143	403.214	424.571	580.786	528.786	75.02	76.83	76.65	2	3	2	3	2	4	3	2	2	2	3	2	4	3	3	2	3	2	2	3		2	3	2	3	2	4	3	1
136	9	3	1	0	1	0	1	21	7	4	7	313.5	419.786	412.143	419.071	515.929	501.714	78.56	81.16	81.41	3	1	1	1	3	1	1	1	3	4	3	2	1	3	1	2	3	1	1	1		3	1	4	1	3	1	1	1
137	9	3	1	0	1	1	1	40	17	7	8	361.643	434.929	441.286	397.143	514	499.286	91.04	84.57	88.4	3	1	1	1	3	1	1	1	1	1	2	2	1	1	1	1	2	1	1	1		1	1	1	1	1	1	1	1
138	9	3	1	0	1	0	1	18	4	8	7	341.286	417.5	449.5	384.929	487.571	498.214	88.49	86.24	90.21	3	2	2	4	2	1	1	2	2	2	3	1	1	3	3	3	2	1	1	1		3	2	2	3	2	2	1	1
140	9	3	1	0	1	1	1	19	16	7	8	333.357	434	433.071	392.929	524.5	527.286	84.23	81.86	82.06	2	1	1	1	1	1	1	1	1	1	3	2	1	1	2	1	2	2	1	1		1	1	1	1	1	1	1	1
141	9	3	1	0	1	1	1	22	16	4	8	363.5	449.571	419.857	414.286	521.286	486.071	87.39	85.91	86.17	2	1	1	1	3	3	1	1	1	1	2	3	1	1	1	1	2	1	1	1		1	1	1	1	1	1	1	1
142	9	3	1	0	1	0	0	19	8	7	7	327.214	393.786	450.571	387.929	454.929	518.429	84.01	86.57	86.81	4	1	3	1	5	2	1	1	4	3	1	2	1	1	1	4	3	1	2	1		2	1	4	1	5	1	1	1
144	9	3	1	0	1	0	0	19	9	4	4	385.071	415.714	396	476.929	637.571	522.5	80.94	68.12	76.13	5	1	3	1	4	1	1	1	4	5	1	4	1	2	1	4	5	4	4	1		3	1	3	1	4	1	1	1
145	9	3	1	0	1	1	0	24	19	6	7	351.429	430	453.143	375.714	469.714	503.714	93.6	91.23	90.05	3	2	4	1	3	1	1	2	4	2	3	2	1	4	3	5	3	3	2	1		3	1	4	1	3	1	1	2
148	10	3	1	0	1	0	0	27	17	7	4	242.357	357.143	431.357	414.714	457.857	517.786	76.9	76.44	83.29	3	1	2	1	3	1	1	3	3	4	3	3	1	2	1	4	3	1	3	1		3	2	3	2	4	1	1	2
149	10	3	1	0	1	1	1	21	5	7	8	321.571	391.357	431.429	365.286	465.571	499.714	87.98	84.19	86.4	3	1	3	1	3	1	1	1	2	2	1	2	1	2	1	2	2	1	2	1		3	1	2	1	2	1	1	1
150	10	3	1	0	1	0	1	24	16	7	7	397.071	531.286	441.286	439.571	628.429	515.643	90.08	84.2	85.31	3	1	2	1	1	1	1	1	2	1	2	1	1	1	1	1	2	1	1	1		1	1	1	1	1	1	1	1
151	10	3	1	0	1	0	1	23	17	7	9	307.357	466	440.5	373.571	547.286	523.5	82.25	85.21	83.29	2	1	1	1	3	1	1	1	2	1	3	2	1	1	1	2	3	1	2	1		2	1	2	1	1	1	1	1
153	10	3	1	0	1	1	0	27	5	8	8	342	490	427.286	383.5	566.214	488.857	88.49	86.82	86.93	1	1	2	1	1	1	1	1	1	1	1	1	1	1	1	1	1	1	1	1		1	1	1	1	1	1	1	1
154	10	3	1	0	1	0	1	32	19	8	9	314.929	425.786	423.786	360.929	475.571	488.214	87.26	89.53	86.81	1	3	1	2	1	1	1	2	1	1	2	1	1	1	1	1	1	1	1	1		1	1	2	1	1	1	1	1
155	10	3	1	0	1	1	0	20	5	6	5	324	446.214	422.643	408.143	555.643	535.429	79.76	79.53	78.91	1	1	2	1	1	1	1	1	1	1	1	3	1	1	1	3	3	1	1	1		2	1	2	1	1	1	1	1
156	11	3	1	0	0	1	1	18	9	6	7	318.071	413	429.857	340.786	462.143	468.214	93.52	89.1929	91.16	3	3	1	1	2	1	1	2	2	1	3	3	1	1	2	1	4	4	2	1		2	1	1	1	2	1	2	1
157	11	3	1	0	0	1	0	19	7	3	3				398.5	482.643	522.714				2	1	2	1	2	1	1	1	3	2	1	3	1	2	1	2	3	1	3	1		2	1	2	1	2	1	1	1
158	11	3	1	0	0	1	1	18	6	3	2	423.786	534	500.714	383.714	466.071	433.357	90.34	87.7443	87.2	2	1	1	1	1	1	1	1	1	1	2	2	1	1	1	2	2	1	1	1		3	1	2	1	3	1	1	1
159	11	3	1	0	0	1	1	18	4	2	4	332.357	356.643	337.429	378.857	430.714	425.214	87.54	82.8129	79.77	4	1	4	1	1	1	3	1	5	1	1	3	1	1	4	5	5	4	4	3		5	4	4	1	2	1	4	1
160	11	3	1	0	0	1	1	28	8	5	5	327.929	443.857	417.357	389.786	533.429	513.357	84.12	83.2571	81.35	2	1	1	2	2	1	1	1	1	2	1	1	1	1	1	2	2	2	2	1		2	1	1	1	2	1	1	1
161	11	3	1	0	0	1	1	18	6	4	7	333.357	382.786	359.357	359.643	427.786	405.571	92.42	89.3086	88.32	1	2	1	1	1	1	2	2	3	1	1	1	1	1	2	1	3	2	3	1		2	2	1	1	1	1	1	2
162	11	3	1	0	0	1	0	20	9	1	6	310.071	377.071	449.333	352.857	444.5	503.143	87.95	84.9886	86.04	3	1	2	1	3	1	1	1	5	1	1	5	1	1	2	2	5	2	1	1		1	1	1	1	1	1	1	1
163	11	3	1	0	0	0	0	30	19	2	3	327.5	441	479.714	360	486.429	528.857	91.08	90.6771	90.71	3	1	3	1	3	1	1	1	4	1	1	4	1	1	1	3	4	2	2	1		3	1	1	1	1	1	1	1
166	12	3	1	0	0	0	0	20	8	2	2	302.571	389.786	416.571	364	481.143	505.571	83.07	80.92	82.36	4	1	3	1	3	1	1	1	4	4	1	4	1	2	2	3	4	1	4	1		4	1	2	1	3	1	1	1
168	12	3	1	0	0	1	0	18	17	3	7	301.5	350.357	425.857	353.5	435.429	554.143	85.24	80.32	76.95	2	1	1	1	2	1	1	1	2	1	1	3	1	2	1	2	2	2	1	1		2	1	1	1	1	1	1	1
170	12	3	1	0	0	0	1	28	9	6	8	332.071	446	390	391.286	549.286	493.5	85.06	81.01	78.71	2	1	1	1	3	2	1	1	1	1	2	3	1	3	1	1	2	1	1	1		1	1	1	1	1	1	1	1
171	12	3	1	0	0	1	0	39	18	3	6	325.357	428.071	450.071	360	488	504.714	90.34	87.83	89.14	4	1	3	1	4	1	1	1	3	3	1	4	1	3	1	4	4	1	3	1		2	1	1	1	3	1	1	1
173	12	3	1	0	0	0	1	22	4	5	6	381.857	394.143	456.571	389	462	586.429	79.39	82.53	76.52	1	1	1	1	1	1	1	1	1	1	1	1	1	1	1	1	3	1	1	1		1	2	2	1	1	1	1	1
177	12	3	1	0	0	1	1	18	17	3	8	328.214	469.071	399.786	365.143	531.786	507.214	89.88	88.16	78.7	1	1	3	1	1	1	1	1	2	1	1	3	1	1	1	1	2	1	1	1		1	1	1	1	1	1	1	1
178	12	3	1	0	0	0	1	20	9	3	3	348.643	446.214	423.286	393.786	520.714	512.929	88.39	86.08	82.48	3	4	1	1	1	1	1	1	1	1	1	4	1	1	1	1	3	1	1	1		3	3	2	1	1	1	1	1
181	12	3	1	0	0	1	0	24	22	3	4	215.25			354.071	410.214	477				4	1	4	1	4	2	1	1	4	4	1	4	3	5	2	5	5	3	4	1		4	3	4	2	5	3	1	2
182	12	3	1	0	0	1	1	22	21	5	7	358.571		444.167	404.643	458.929	488.714	88.32		90.55	3	1	2	1	2	1	1	1	3	2	1	3	1	3	2	1	3	2	1	1		1	1	1	1	1	1	1	1
183	12	3	1	0	0	1	1	24	16	7	7	372.429			477.5	397.429	367.5	76.24			3	1	3	1	3	1	1	1	1	4	1	2	1	1	1	3	3	1	1	1		3	1	2	1	2	1	1	1
185	13	3	1	0	1	0	1	25	17	8	9	314.071	420.929	419.571	405	599.643	605.857	77.67	70.58	69.18	1	5	1	5	1	2	5	2	1	1	3	2	3	2	5	3	2	5	3	5		1	4	1	3	1	4	3	1
187	13	3	1	0	1	0	1	21	16	4	4	342.357	413.5	414.143	411.571	496.643	468.214	83.37	82.54	88.35	3	1	2	1	2	1	1	1	2	1	1	3	1	1	2	1	4	1	2	1		2	1	1	1	2	1	1	1
188	13	3	1	0	1	1	0	22	9	3	4	295.5	418.286	417.857	372.143	553.071	576.857	79.5	75.43	71.64	2	1	2	1	3	1	1	1	1	1	3	3	1	1	1	2	3	1	2	1		2	1	1	1	3	1	1	1
189	13	3	1	0	1	0	0	29	16	7	7	329.071	405.429	447.214	388	469.571	505.429	84.7	86.14	88.49	1	1	1	1	2	1	1	2	1	3	3	2	1	1	1	2	1	1	1	1		1	1	1	1	2	1	1	1
190	13	3	1	0	1	1	0	23	8	3	3	347.357	383.214	416.429	379.429	409.571	443.714	91.09	93.53	93.69	4	1	4	1	4	1	2	1	4	4	1	4	1	4	2	5	4	1	4	1		4	1	4	1	4	1	2	1
192	13	3	1	0	1	1	0	20	8	7	7	344.571	422.286	377.786	417.286	507.929	469.071	82.86	83.37	80.29	2	1	1	1	2	1	1	1	1	1	2	2	1	1	1	1	2	1	1	1		2	1	1	1	2	1	1	1
193	13	3	1	0	1	1	0	20	5	7	5	308.143	455.643	353.429	401.429	599	476.286	77.29	76.08	74.91	3	3	2	1	4	1	1	1	2	2	4	2	1	3	1	3	2	4	2	1		3	2	1	1	3	1	1	1
194	13	3	1	0	1	0	1	23	16	3	4	369.786	461.929	447.357	409.857	520.143	518	90.27	88.82	86.31	4	1	3	1	2	1	1	1	3	2	1	4	1	1	1	3	3	1	2	1		3	1	2	1	2	1	1	1
196	13	3	1	0	1	1	1	25	9	3	3	343.143	525.143	468.071	398.714	615.714	558.143	85.97	85.47	84.21	4	3	3	1	2	1	1	1	4	2	2	4	1	2	3	3	3	2	2	1		3	1	2	1	2	1	1	1
197	13	3	1	0	1	0	0	32	18	3	6	361.929	389.071	412.357	396.571	451.429	492.429	91.2	86.41	83.48	2	1	2	1	4	2	1	1	3	3	1	3	1	3	1	4	4	1	3	1		4	1	4	1	4	1	1	1
198	13	3	1	0	1	1	0	23	6	7	7	335.357	359.571	429.071	393.429	436.143	503.429	84.95	81.88	85.32	1	3	1	1	1	1	1	2	1	1	5	2	1	1	1	1	1	1	2	1		1	2	1	1	1	1	1	2
200	13	3	1	0	1	1	1	22	7	7	7	352.143	420.714	432.929	390.286	488.857	493.714	90.23	85.6	87.49	3	2	2	1	2	2	1	2	2	3	5	1	1	2	5	4	2	3	1	1		3	1	3	1	2	2	1	1
202	13	3	1	0	1	1	1	22	8	5	4			438.929	400.857	512.5	557.643			81.24	3	1	1	1	1	1	1	1	2	1	1	1	1	1	1	2	2	1	1	1		2	1	1	1	1	1	1	1
203	14	3	1	0	1	1	1	20	16	7	8	354.071	382.929	439.786	394	441.571	503.429	90.01	86.73	87.39	3	4	2	3	3	1	1	2	2	4	3	3	1	1	1	3	3	1	3	1		2	3	2	1	2	1	1	2
204	14	3	1	0	1	1	1	23	20	8	5	353.286	439.214	471.786	388.786	463.143	493.143	91.82	94.78	95.66	2	1	1	2	1	1	1	1	2	1	2	2	1	1	1	1	2	1	1	1		3	1	1	1	1	1	1	1
205	14	3	1	0	1	0	1	23	9	7	8	386	441.786	462.357	439.429	507.571	522.143	87.69	86.98	88.56	3	1	1	2	1	1	1	2	1	1	4	2	1	1	1	1	3	1	1	1		1	1	1	1	1	1	1	1
208	14	3	1	0	1	1	1	18	16	3	7	309.714	396.5	457.857	360.643	446.214	516.714	85.88	89.02	88.57	4	1	3	1	2	1	3	1	4	1	1	4	1	1	4	3	4	1	3	3		2	1	2	1	2	1	3	1
209	14	3	1	0	1	1	1	19	16	5	7	365.214	413.357	458.857	393	448.357	495	93.42	92.19	92.77	1	1	1	1	2	1	1	1	1	1	1	2	1	1	1	1	2	1	4	1		4	1	1	1	1	1	1	1
211	14	3	1	0	1	1	1	20	17	7	7	339.786	387.929	450.786	387.571	454.143	529	88.36	85.64	85.25	2	4	1	1	1	2	2	1	1	1	4	3	1	1	1	1	1	2	1	1		2	1	3	2	1	1	1	1
212	14	3	1	0	1	1	1	18	19	7	7	443.929	437.857	442.357	537.286	533.214	552.786	82.06	82.4	80.29	2	2	2	1	1	1	1	1	1	5	3	2	1	1	1	3	3	1	2	1		3	1	3	1	1	1	1	1
213	14	3	1	0	1	0	1	19	8	8	9	310.786	414.857	404.5	401.857	555.571	528.714	77.36	74.4	76.52	1	1	1	1	1	1	1	1	1	1	3	1	1	1	1	1	1	1	1	1		1	1	1	1	1	1	1	1
214	14	3	1	0	1	1	0	22	16	8	8	295	477.143	364.929	401.571	563.286	526.429	72.97	84.27	69.22	1	1	1	1	1	1	1	3	1	1	4	1	1	1	1	1	1	1	1	1		1	1	1	1	1	1	1	3
215	14	3	1	0	1	0	1	21	6	7	6	340.571	360.143	414.5	406.643	442.286	496.143	83.66	81.33	83.82	3	1	2	2	1	2	1	1	2	2	3	2	1	1	3	1	1	3	1	1		1	1	1	1	1	1	1	1
216	14	3	1	0	1	0	1	20	9	6	7	450.714	466.429	490.071	529.5	552.286	576.214	85.52	84.35	85.3	3	1	3	1	2	1	1	1	3	2	1	3	1	2	1	4	4	2	2	1		3	1	2	1	2	1	1	1
217	14	3	1	0	1	0	0	20	9	7	8	380.714	382.714	399.5	482.857	545.857	538.071	79.43	68.48	74.94	3	1	3	1	3	1	1	1	3	2	1	3	1	3	1	3	3	1	3	1		3	1	2	1	3	1	1	1
220	15	3	1	0	0	0	1	18	7	7	7	321.15	387.35	453.15	357.5	454.717	523.433	89.88	85.2	86.66	3	2	2	1	3	2	1	2	3	4	2	3	1	4	2	4	3	2	2	1		3	2	2	1	3	1	1	1
221	15	3	1	0	0	1	0	20	17	3	3	349.35	383.567	398.15	396.35	517.567	524.433	88.23	73.94	76.03	2	2	2	2	2	1	1	1	2	2	1	2	1	2	1	2	2	1	1	1		2	1	2	1	2	1	1	1
223	15	3	1	0	0	1	1	20	16	3	4	344.433	512.5	455.283	371.783	590.35	511.567	92.8	87.01	89.07	3	1	2	1	1	1	1	1	3	4	1	4	1	3	1	4	4	1	3	1		3	1	2	1	1	1	1	1
226	15	3	1	0	0	0	1	18	9	3	5	338.15	433.567	423.5	388.067	512.5	524.917	87.16	84.65	80.47	4	1	3	1	3	1	1	1	2	2	1	4	1	3	1	2	4	1	3	1		3	1	2	1	2	1	1	1
227	15	3	1	0	0	0	1	18	7	5	4	281.283	442.65	417.15	376.85	523.15	534.433	72.05	84.19	77.75	3	3	2	1	1	1	1	1	2	1	2	3	2	1	1	2	2	2	1	1		2	1	1	1	1	1	1	1
231	15	3	1	0	0	1	0	19	17	1	3	296.217	429.5	428.85	336.85	498.5	496.783	87.85	86.07	86.35	4	1	3	1	4	1	2	1	5	3	1	5	1	4	2	3	4	2	3	1		4	1	4	1	3	1	1	1
234	15	3	1	0	0	1	1	22	16	3	3	355.35	417.85	401.217	389.567	485.567	455.15	91.17	85.95	88.48	4	1	3	1	2	1	1	1	4	2	1	4	1	3	1	5	5	2	3	1		4	1	4	2	2	1	1	1
235	15	3	1	0	0	0	0	19	8	3	1	315.217	377.15	388	346.85	432.65	529.65	90.88	87.64	73.47	4	3	2	1	2	1	1	1	3	3	1	3	1	1	3	3	3	1	2	1		4	1	3	1	2	1	1	1
236	15	3	1	0	0	0	1	18	8	2	3	282.067	419.067	397.65	342.933	508.35	499	82.26	81.7	79.91	3	3	3	1	2	2	1	1	3	1	2	4	1	2	3	4	4	5	5	2		4	3	3	2	3	2	1	1
238	15	3	1	0	0	0	1	19	9	7	6	376.65	428.65	444.717	455.783	526.783	533.15	84.51	80.19	82.81	3	3	1	3	3	1	1	4	2	2	4	3	2	1	1	2	3	3	3	1		4	4	4	1	1	1	3	3
239	16	3	1	0	0	0	1	18	16	2	3	308.786	366.75	386.643	354.643	421.417	500.286	87.0457	87.145	77.5514	3	1	3	1	2	1	1	1	4	4	1	4	1	1	2	3	3	1	2	1		4	1	3	1	2	1	1	1
240	16	3	1	0	0	1	0	19	4	3	3	311.643	464	397.214	348.071	527.143	506.857	89.7486	87.3886	78.3614	4	2	3	1	3	1	1	1	4	3	1	4	1	3	2	4	4	1	4	1		3	1	4	1	3	1	1	1
241	16	3	1	0	0	1	1	23	8	3	5	337.214	471.857	460.714	384.286	537	530.429	87.6443	87.15	86.8714	3	1	3	1	2	1	1	1	3	1	1	3	1	1	1	3	4	1	2	1		4	1	3	1	2	1	1	1
242	16	3	1	0	0	1	0	18	7	6	5	324.286	401.357	397.143	372	472.214	499.143	87.1443	84.8557	79.3629	4	1	2	1	3	1	1	1	3	2	2	2	1	3	2	4	3	2	3	1		4	1	3	1	2	1	1	1
243	16	3	1	0	0	1	0	19	7	1	3	329.786	453.5	455	360.786	521.786	506.143	91.3786	87.2	89.9971	1	1	3	1	1	1	1	1	4	1	1	5	1	1	1	1	4	1	5	1		1	1	3	1	1	1	1	1
244	16	3	1	0	0	1	1	18	8	7	8	314.357	446.429	452.643	372.714	524.071	527.714	84.3629	83.8186	85.6914	1	1	1	2	1	1	1	1	1	1	2	1	1	1	1	1	1	1	1	1		1	1	1	2	1	1	1	1
247	16	3	1	0	0	1	0	19	6	3	5	332.143	478.714	425.286	378.357	547	506.214	87.6943	87.5929	83.9043	2	2	2	1	3	1	1	1	2	2	3	4	1	2	4	3	3	1	2	1		2	2	1	1	3	1	1	1
249	16	3	1	0	0	1	1	20	9	3	6	337.643	430.071	507.214	366.571	472.643	565.857	92.0886	91.0971	89.4357	3	1	2	1	1	1	1	1	2	1	1	3	1	2	1	1	2	1	2	1		2	1	1	1	1	1	1	1
252	17	3	1	0	0	1	1	21	16	3	2	301	402.571	419.214	365.357	485.929	505.214	82.34	82.77	83.02	3	1	4	1	3	1	1	1	2	5	1	4	1	3	3	4	4	1	2	1		3	1	4	1	4	1	3	1
253	17	3	1	0	0	0	0	18	8	3	6	277.286	399.071	374.857	358.143	493.714	464.929	75.18	77.73	80.68	3	2	3	1	2	1	1	1	3	2	2	4	1	5	4	4	4	2	3	1		5	2	4	1	3	2	2	1
254	17	3	1	0	0	0	1	21	8	3	3	303.786	471	432.786	335.143	550.357	512.143	90.46	85.75	84.96	4	1	4	1	1	1	1	1	3	4	1	4	1	3	1	4	4	3	4	1		4	1	4	1	3	1	1	1
255	17	3	1	0	0	0	0	18	7	3	3	371.929	456.429	471.143	396.714	566.357	531.643	93.7	80.49	88.58	2	1	3	1	3	1	1	1	2	2	4	3	1	2	1	2	3	3	4	1		2	1	3	1	3	1	1	1
[truncated: 12 more columns]
